# Supplementary material for: Lung and Heart Diseases Are Better Predicted by Pack-Years than by Smoking Status or Duration of Smoking Cessation in HIV Patients
Source: PLoS One. 2015 Dec 9;10(12):e0143700. doi: 10.1371/journal.pone.0143700 (PMC4674065; doi:10.1371/journal.pone.0143700)
Supplement: S1 Dataset — (XLS) [file pone.0143700.s001.xls]

## Sheet: Sheet1
age	gender	total_lean	leg_fat_percent	waist_circumference	bmi	vat	tat	hcv	physical_act	htn	t2dm	alcohol	cac_100	cac_10	cvd	month of hiv infection_tertiles	framingham risk	pack_year	nodule	bronchial_wall_thickening	bronchiectasis	consolidation	cysts	ground_glass	honeycombing	linear_scars_or_atelectasis	mosaic_attenuation	noncalcified_nodules	reticular_abnormality	number_of_nodules	diameter_of_largest_nodule	cancer	c_s__bronchiectasis	c_s__ild	bilatsubpleuralfibrosis	hystiocitosis	multimorbidity_lung	multimorbidity_heart	smoke_related_dis	group_total
46	M	56324	18.1546	88	22.251	184	274	1	0	0	0	0	0	0	0	3	2	0	0	Yes	No	No	No	No	No	No	No	No	No			No	No	No	0	0	1	0	1	A Never smoke
48	M	50504	5.88567	82.5	19.102	105	158	0	0	1	0	0	0	0	0	2		0	0	Yes	Yes	No	No	No	No	No	No	No	No			No	No	No	0	0	1	0	1	A Never smoke
47	M	56985	10.9636	96	25.5593	141	317	1	0	0	0	0	0	0	0	1	9	22.5	0	Yes	No	No	No	No	No	No	No	No	No			No	No	No	0	0	0	0	0	G S >20py
47	M	63501	5.06434	87	25.1348	114	225	1	1	1	0	0	0	0	0	3	3	25	0	No	No	No	No	No	No	No	No	No	No			No	No	No	0	0	0	0	0	D SS >20py
45	M	62899	20.9472	101	27.8603	139	373	0	0	1	1	0	1	1	0	3	1	0	0	Yes	No	No	No	No	No	No	Yes	No	No			No	No	No	0	0	1	1	1	A Never smoke
48	M	57734	38.9801	106	30.5704	104	425		0	0	1	0	0	0	0		3	0	0	Yes	Yes	No	No	No	No	No	Yes	No	No			No	No	No	0	0	1	0	1	A Never smoke
47	M	73975	34.6862	119	35.8025	206	720	0	0	1	0	0	0	0	0	1	2	0	1	Yes	No	No	No	No	No	Yes	No	Yes	No	50	9	No	No	No	0	0	1	0	1	A Never smoke
48	M			87	22.0933	128	207	1	1	1	0	0	0	1	0		5	0	0																0	0	1	0	1	A Never smoke
39	M	47784	8.71417	77	17.6337	105	134	0	0	1	0		1	1	0	1	4	0	1	Yes	Yes	No	No	Yes	No	No	No	Yes	No	2	5	No	No	No	0	0	1	1	1	A Never smoke
45	M	56039	13.8238	95	26.9972	297	463	0	0	1	0	0	0	0	0	2	4	0	0	No	No	No	No	No	No	No	No	No	No			No	No	No	0	0	0	0	0	A Never smoke
46	M	68264	5.98962	95	28.2247	255	406	0	1	1	0	0	0	1	0	1	2	20	0	Yes	No	No	No	No	No	No	No	No	No			No	No	No	0	0	0	0	0	C SS 11-20py
49	M	61730	18.4009	103	28.7335	231	466	0	0	1	0		0	1	0	3	10	27	0	No	No	No	No	No	No	No	No	No	No			No	No	No	0	0	0	0	0	D SS >20py
54	M	71621	19.2436	109	28.9878	145	427	0	1	0	0	0	0	0	0	1	3	0	0	Yes	No	No	No	No	No	No	No	No	No			No	No	No	0	0	1	0	1	A Never smoke
51	M		9.39809	88	25.6055	74	171	0	1	1	0	0	0	0	0	2	9	15	0	No	Yes	No	No	No	No	Yes	No	No	No			No	No	No	0	0	1	0	1	C SS 11-20py
56	M	65417	10.8245	100	29.0355	410	534	0	0	1	0		0	1	0	1	11	23	0	Yes	Yes	No	No	No	No	Yes	No	No	No			No	No	No	0	0	1	0	1	D SS >20py
41	M	52739	30.8392	78	24.2587	54	184		0	0	0	0	0	0	0	1	4	10.8	0	Yes	No	No	No	No	No	No	No	No	No			No	No	No	0	0	1	0	1	F S 11-20py
69	F	39418	44.3204	105	27.8311			0	0	1	0	0	0	0	0	1	5	38.15	0	Yes	No	No	No	No	No	No	No	No	No			No	No	No	0	0	1	0	1	G S >20py
44	M	51749	11.4354	83	21.9809	145	188	0	0	0	0		0	0	0	3	5	20	0	Yes	No	No	No	No	No	No	No	No	No			No	No	No	0	0	1	0	1	F S 11-20py
37	M	70416	6.35602	91	26.1148	159	221	0	0	1	1	0	0	0	0	1	1	2.5	0	Yes	No	No	No	No	No	Yes	No	No	No			No	No	No	0	0	1	0	1	B SS <10py
39	F	51133	11.1123	88	24.1081	148	282	0	1	0	0	0	0	0	0	3	0	1.2	0	No	No	No	No	No	No	No	No	No	No			No	No	No	0	0	0	0	0	B SS <10py
50	M	53987	19.5349	84	22.1339	80	133	1	0	0	0		0	0	0	2	4	34	0	Yes	Yes	No	No	No	No	No	No	No	No			No	No	No	0	0	1	0	1	G S >20py
44	M	55021	4.11831	78.5	22.7569	31	92	1	0	1	0		0	0	0	3	11	26.5	0	Yes	No	No	No	No	No	No	No	No	No			No	No	No	0	0	1	0	1	G S >20py
48	F	41964	30.9796	83	22.5528	106	381	0	1	1	0	0	0	0	0	2	1	0	0	No	Yes	No	No	No	No	Yes	No	No	No			No	No	No	0	0	1	0	1	A Never smoke
45	F	40912	11.6986	77	18.3878	44	123	0	0	0	0		0	0	0	3	1	30	0	Yes	No	No	No	No	No	No	No	Yes	No	5	7	No	No	No	0	0	1	0	1	G S >20py
46	M	48424	17.0439	80	19.6927	39	115	0	0	1	0		0	0	0	3	5	35	0	Yes	No	No	No	No	No	No	No	No	No			No	No	No	0	0	1	0	1	G S >20py
49	M	68861	6.67007	92	26.8905	152	286	0	1	1	1		0	0	0		7	11.7	0	Yes	Yes	No	No	No	No	No	No	No	No			No	No	No	0	0	1	0	1	C SS 11-20py
48	M	71106	39.5622			424	1001	0		1	1	1	0	0	0	1	1	0	0	No	No	No	No	No	No	No	No	No	No			No	No	No	0	0	0	0	0	A Never smoke
47	M	62694	5.49701	92	24.1665	126	258	1	0	0	0		0	1	0	2	7	23.8	0	Yes	No	No	No	No	No	No	No	No	No			No	No	No	0	0	1	0	1	G S >20py
50	M	59698	6.83885	85	23.3729	182	247		1	0	0	0	0	1	0	3	8	12.5	0	No	Yes	No	No	No	No	No	No	No	No			No	No	No	0	0	1	0	1	F S 11-20py
63	M	65752	11.046	98	26.7033	259	415	0	1	1	1	0	1	1	0	2	11	11.25	0	Yes	No	No	No	No	No	No	No	No	No			No	No	No	0	0	0	1	1	C SS 11-20py
52	M	47502	16.9313	87	23.3986	84	162	0	1	0	0	0	0	0	0	3	6	0	0	Yes	Yes	No	No	No	No	No	No	No	No			No	No	No	0	0	1	0	1	A Never smoke
51	M	55149	10.9557	99	26.3756	189	389	1	0	1	1	0	0	1	1	3	8	25.2	0	Yes	No	No	No	No	No	No	No	No	No			No	No	No	0	0	1	1	1	G S >20py
63	F	36463	22.6837	89	25.7031	158	472	0	1	1	1		1	1	0	1	8	0	0	No	No	No	No	No	No	No	No	No	No			No	No	No	0	0	0	1	1	A Never smoke
54	F	34786	33.922	78	21.9839	147	321		0	0	0	0	0	0	0	1	1	0	0	No	No	No	No	No	No	No	No	No	No			No	No	No	0	0	0	0	0	A Never smoke
42	M	50359	28.1587	86	24.5935	110	284	0	0	0	0		0	0	0	1	10	14.75	0	Yes	No	No	No	No	No	No	No	No	No			No	No	No	0	0	1	0	1	F S 11-20py
51	M	61447	4.77432	88	21.0168	113	162	0	1	0	0	0	0	1	0	3	5	29	0	Yes	No	No	No	No	No	No	No	No	No			No	No	No	0	0	1	0	1	D SS >20py
43	F	36982	19.5162	93	23.9366	82	373	1	0	0	0	0	0	0	0	3	1	30	0	Yes	No	No	No	No	No	No	Yes	No	No			No	No	No	0	0	0	0	0	G S >20py
50	F	37131	7.80142	77	20.3429	37	209	1	0	1	0		0	0	0	3	10	28.3	0	Yes	No	No	No	No	No	No	Yes	No	No			No	No	No	0	0	1	0	1	G S >20py
45	F							0		0	0	1	0	0	0	2		29	0	Yes	No	No	No	No	No	No	No	No	No			No	No	No	0	0	1	0	1	G S >20py
68	M	66594	16.7458	111	29.2205	355	573	0	0	1	0	0	0	1	0	2	17	49.5	0	Yes	No	No	No	No	No	No	No	No	No			No	No	No	0	0	1	0	1	G S >20py
51	M	55181	9.5965	84	25.5307	83	165	1	0	0	0	0	1	1	0	3	8	7.5	0	No	Yes	No	No	No	No	No	No	No	No			No	No	No	0	0	0	1	1	B SS <10py
44	M	52530	8.19896	78	21.8159	61	110	0	0	0	0	0	0	0	0	3	1	20	0	Yes	No	No	No	No	No	No	No	No	No			No	No	No	0	0	0	0	0	C SS 11-20py
47	F	41339	18.0863	81	22.4609	53	258	0	0	1	0	0	0	0	0	3	1	9.5	0	Yes	No	No	No	No	No	No	No	No	No						0	0	0	0	0	B SS <10py
39	F	39988	6.68263	73	18.9845	53	162	1	0	1	0		0	1	0	3	0	20	0	Yes	Yes	No	No	Yes	No	Yes	No	No	No			No	No	No	0	0	1	0	1	C SS 11-20py
62	M	55643	12.1537	101	26.3656	178	439		0	1	0	0	0	0	0	1	17	0	0	Yes	No	No	No	No	No	No	Yes	No	No			No	No	No	0	0	1	0	1	A Never smoke
64	M	58026	10.603	99	22.9081	90	163	1	1	0	0		0	1	0	3	7	0	0	No	No	No	No	No	No	No	No	No	No			No	No	No	0	0	0	0	0	A Never smoke
43	M	58765	10.0223	82	23.388	129	240	1	0	0	0	0	0	0	0	3	4	6	0	No	No	No	No	No	No	No	No	No	No			No	No	No	0	0	0	0	0	B SS <10py
44	F	38407	17.5766	74	18.1429	54	163	0	0	0	0	0	0	0	0	3	2	16.25	0	Yes	No	No	No	No	No	No	No	No	No			No	No	No	0	0	0	0	0	F S 11-20py
50	M	42730	13.0972	83	22.5466	167	302	0	0	0	0	0	0	0	0	3	10	31.6	0	No	No	No	No	No	No	No	No	No	No			No	No	No	0	0	0	0	0	G S >20py
55	M	51925	3.43746	82	20.6418	109	145	0	0	1	0	0	0	1	0	3	9	11	0	Yes	No	No	No	No	No	No	No	No	No			No	No	No	0	0	1	0	1	C SS 11-20py
43	F					102	304			0	0	1	1	1	0	2		11	0	No	No	No	No	No	No	No	No	No	No			No	No	No	0	0	0	1	1	C SS 11-20py
43	M	54895	25.1575	90	25.8645	88	257	0	1	0	0		0	0	0	3	13	12.4	0	No	No	No	No	No	No	No	No	Yes	No	1	5	No	No	No	0	0	0	0	0	F S 11-20py
53	M	65321	7.67409	89	24.0079	71	118	0	0	0	0	0	0	0	0	2	8	13.1	0	No	No	No	No	No	No	No	No	Yes	No	1	6	No	No	No	0	0	0	0	0	F S 11-20py
52	F	39093	10.5987	71	17.6462	75	106	1	0	1	0	0	0	0	0	3	1	9.45	0	No	No	No	No	No	No	No	No	Yes	No	1	5	No	No	No	0	0	0	0	0	B SS <10py
49	M	51042	14.7907	81	20.6155	128	188	0	1	0	0	0	0	1	0	2	5	18	0	Yes	No	No	No	No	No	No	No	No	No			No	No	No	0	0	0	0	0	F S 11-20py
36	M	49203	15.2589	75	19.6623	26	60	0	1	0	0	0	0	0	0	1	4	8.5	0	No	No	No		No	No	No	No	No	No			No	No	No	0	0	0	0	0	E S <10py
62	M	39397	8.18328	69	16.7943	35	70	0	0	0	0		1	1	0	2	15	35.8	1	Yes	No	No	No	Yes	No	No	No	Yes	No	1	7	No	No	No	0	0	1	1	1	G S >20py
47	F	43796	7.45313	80	21.6172	146	333	0	0	0	0	0	0	0	0	2	0	0	0	No	No	No	No	No	No	No	No	No	No			No	No	No	0	0	0	0	0	A Never smoke
53	M	41909	4.72467	70	17.184	35	56	0	0	0	0	0	0	0	0	2	6	17.6	0	Yes	Yes	No	No	No	No	No	No	No	No			No	No	No	0	0	1	0	1	F S 11-20py
47	M	63133	12.205	90	26.4391	153	341	0	0	1	1	0	0	0	0	1	6	0	0	Yes	No	No	No	No	No	Yes	No	No	No			No	No	No	0	0	1	0	1	A Never smoke
45	F	32124	20.2325	76	18.7867	36	243	0	0	1	0	0	0	0	0	2	2	7	0	No	No	No	No	No	No	No	No	No	No			No	No	No	0	0	0	0	0	E S <10py
41	M	72557	6.14888	95	27.2604	202	317	1	0	0	0		0	0	0	3	1	27	0	No	Yes	No	No	No	No	Yes	Yes	No	No			No	No	No	0	0	0	0	0	G S >20py
45	M	57777	5.51181	82	23.8806	126	164	0	0	1	0	0	0	0	0	3	30	14	0	Yes	No	No	No	No	No	No	No	No	No			No	No	No	0	0	1	0	1	F S 11-20py
43	M	54805	19.6532	82	20.3052	77	172	0	0	1	0	0	0	1	0	2	5	12	0	Yes	No	No	No	No	No	No	No	No	No			No	No	No	0	0	1	0	1	F S 11-20py
41	M	53309	15.5713	77.5	24.1672	42	84	0	1	0	0		0	0	0	1	1	0	0	Yes	No	No	No	No	No	No	No	No	No			No	No	No	0	0	0	0	0	A Never smoke
46	F	50487	11.0946	89	22.7569	83	278	0	1	0	0		0	0	0	2	0	2.8	0	No	No	No	No	No	No	No	No	No	No			No	No	No	0	0	0	0	0	B SS <10py
44	M	76103	9.39011	104	33.061	245	470	0	1	1	1	0	0	0	0	3	16	21	0	Yes	No	No	No	No	No	No	No	No	No			No	No	No	0	0	1	0	1	G S >20py
49	M	48838	11.134	81	22.1892	118	163	0	1	1	0		0	0	0	3	11	11.4	0	Yes	No	No	No	No	No	No	No	No	No			No	No	No	0	0	1	0	1	F S 11-20py
59	M	51620	7.81405	89	22.0914	225	331		0	0	0		0	0	0	2	14	46	0	Yes	No	No	No	No	No	No	No	No	No			No	No	No	0	0	1	0	1	G S >20py
66	M	56627	21.1307	100	29.0832	228	468	0	0	1	0		0	1	0	3	16	43	0	Yes	No	No	No	Yes	No	No	Yes	Yes	No	2	5	No	No	No	0	0	1	0	1	G S >20py
54	M	68096	36.697	132	37.8879	380	929		1	1	0		0	1	0	3	6	7.5	0	Yes	No	No	No	No	No	No	No	No	No			No	No	No	0	0	0	0	0	B SS <10py
50	M	47651	33.0983	97	28.5289	204	516	0	0	0	0	0	0	0	0	1	6	54	0	Yes	No	No	No	No	No	No	No	No	No			No	No	No	0	0	0	0	0	G S >20py
54	M	59929	18.7618	103	28.7132	121	241	0	0	0	0		0	1	0	3	10	33	0	Yes	No	No	No	No	No	No	Yes	No	No			No	No	No	0	0	1	0	1	G S >20py
46	F	43874	25.9283	89	25.6574	101	407	1	1	0	0	0	0	0	0	3	1	27.5	0	Yes	No	No	No	No	No	Yes	No	No	No			No	No	No	0	0	1	0	1	G S >20py
59	M	53254	6.61245	84	22.5868	174	290	0	0	1	0	0	0	0	0	1	15	2	0	Yes	No	No	No	No	No	No	No	No	No			No	No	No	0	0	0	0	0	B SS <10py
55	M	64775	7.33548	90	24.1331	253	308		1	1	0		0	0	0	1	18	30.6	0	Yes	No	No	No	No	No	No	No	No	No			No	No	No	0	0	1	0	1	G S >20py
45	M	74122	7.68504	98	26.2966	134	304	0	0	0	0		0	0	0	2	5	7.75	0	No	Yes	No	No	No	No	No	No	No	No			No	No	No	0	0	0	0	0	E S <10py
48	M	49618	14.1825	85	21.2974	159	269	0	0	1	0		0	0	0	1		25.5	0	Yes	No	No	No	No	No	No	No	No	No			No	No	No	0	0	1	0	1	G S >20py
45	F			96	23.768	180	411	0	0	0	0		0	0	0	3	2	31	0	Yes	No	No	No	No	No	No	No	No	No			No	No	No	0	0	1	0	1	G S >20py
47	M	56652	7.96329	94	26.2244	176	354		0	0	0		0	0	0	2	5	0	0	No	Yes	No	No	No	No	No	No	No	No			No	No	No	0	0	0	0	0	A Never smoke
48	F	32374	25.6453	86	21.7198	82	265	0	1	0	0	0	0	0	0	3	4	29.1	0	Yes	No	No	No	No	No	No	No	No	No			No	No	No	0	0	0	0	0	G S >20py
48	M	60112	11.6344	91	26.6867	154	306	0	0	0	0	0	0	0	0	1	5	23	0	Yes	No	No	No	Yes	No	No	Yes	No	No			No	No	No	0	0	0	0	0	D SS >20py
45	F	35145	14.5413	80	19.0389	52	186	0	0	0	0		0	1	0	3	1	24	0	Yes	No	No	No	No	No	No	No	No	No			No	No	No	0	0	1	0	1	D SS >20py
51	M	54167	7.70657	81	21.1835	74	137	0	1	0	0		0	0	0	2	10	25.5	0	Yes	No	No	No	No	No	No	No	No	No			No	No	No	0	0	1	0	1	G S >20py
49	F	40076	47.7571	107	35.1077	241	723	0	1	0	0	0	0	0	0	3	5	18	0	Yes	Yes	No	No	No	No	Yes	No	No	No			No	No	No	0	0	1	0	1	F S 11-20py
39	M	55617	9.91032	79	21.9468	56	110	0	1	0	0		0	0	0	2	2	20	0	No	No	No	No	No	No	No	No	No	No			No	No	No	0	0	0	0	0	F S 11-20py
53	M	57155	5.43704	84	22.0851	114	198	0	1	1	0		0	0	0	1	4	15.75	0	Yes	No	No	No	No	No	No	No	No	No			No	No	No	0	0	0	0	0	C SS 11-20py
47	F	35208	42.1895	74	21.2306	91	334		0	0	0	0	0	0	0	1	0	0	0	No	No	No	Yes	No	No	No	No	No	No			No	No	No	0	1	1	0	1	A Never smoke
36	M	50546	9.46436	87	23.4509	179	315	0	1	0	0		0	0	0	1	2	10	0	Yes	No	No	No	No	No	No	No	No	No			No	No	No	0	0	1	0	1	E S <10py
49	F	39172	13.6101	84	18.1252	119	269	0	1	0	0	0	0	0	0	3	2	8	0	Yes	No	No	No	No	No	No	No	No	No			No	No	No	0	0	1	0	1	E S <10py
54	M	49875	11.1223	87	19.5812	172	256	0	0	1	1	0	0	1	0	2	11	6	0	Yes	Yes	No	No	No	No	Yes	No	No	No			No	No	No	0	0	1	0	1	B SS <10py
56	F	38792	15.0682	80	20.2003	156	282	0	0	1	0		0	0	0	3	7	9.6	0	Yes	No	No	No	No	No	Yes	No	No	No			No	No	No	0	0	0	0	0	E S <10py
46	M							0		1	1	1	0	0	0	2	5	75	0	Yes	No	No	No	No	No	No	No	No	No			No	No	No	0	0	1	0	1	D SS >20py
55	M	58082	17.4461	101	28.075	262	528	0	0	0	0	0	0	0	0	2	8	14.5	0	Yes	No	No	No	No	No	No	No	No	No			No	No	No	0	0	0	0	0	C SS 11-20py
46	M	65907	7.8646	98	25.1125	45	100	1	0	1	0	0	0	1	0	3	4	30	0	Yes	No	No	No	No	No	No	No	No	No			No	No	No	0	0	0	0	0	D SS >20py
41	F	29348	49.5932	75	20.7499	52	280	0	0	0	0	0	0	0	0	1	0	0	0	No	No	No	No	No	No	No	No	No	No			No	No	No	0	0	0	0	0	A Never smoke
56	M	53420	5.69005	82	20.5151	71	124	0	1	1	0		1	1	0	3	5	27	0	Yes	Yes	No	No	No	No	No	No	No	No			No	No	No	0	0	1	1	1	D SS >20py
54	M	72591	8.7678	97	25.7371	104	277	0	0	1	0	0	0	0	0	3	8	37.5	1	No	No	No	No	No	No	No	No	Yes	No	2	7	No	No	No	0	0	0	0	0	D SS >20py
50	M	62953	22.2122	103	30.6362	121	295	0	0	1	0		0	1	0	1	20	31	0	Yes	No	No	No	No	No	No	No	No	No			No	No	No	0	0	0	0	0	G S >20py
38	F	49598	47.4961	108	33.5738	241	659	0	0	1	0	0	0	0	0	3	1	15.5	0	No	No	No	No	No	No	No	No	No	No			No	No	No	0	0	0	0	0	F S 11-20py
50	F	43982	26.986	96	25.5932	284	553	0	1	1	0		0	0	0	2	1	0	0	No	No	No	No	No	No	No	No	No	No			No	No	No	0	0	0	0	0	A Never smoke
45	M	51341	8.1737	83	21.1383	146	272	0	0	0	0	0	0	0	0	1	2	0	0	Yes	No	No	No	No	No	No	No	No	No			No	No	No	0	0	0	0	0	A Never smoke
49	M	62095	11.9133	91	26.1076	191	376	1	0	1	0	0	0	1	0		3	30	0	No	No	No	No	No	No	No	No	No	No			No	No	No	0	0	0	0	0	D SS >20py
50	M	67531	10.5726	97	25.565	91	207	1	0	0	0	0	1	1	0	3	6	25.5	0	Yes	No	No	No	No	No	No	No	No	No			No	No	No	0	0	1	1	1	G S >20py
47	M	57234	7.70362	84	24.7072	395	537	0	1	1	0	0	0	0	0	1	8	17	0	Yes	No	No	No	No	No	No	No	No	No			No	No	No	0	0	1	0	1	F S 11-20py
43	M	55144	7.49087	82	22.2517	40	149	0	0	0	1	0	0	0	0	1	24	26.5	0	Yes	No	No	No	No	No	No	No	No	No			No	No	No	0	0	1	0	1	G S >20py
52	M	55910	16.4603	92	22.2735	147	306	1	0	0	0	0	0	0	0	2	12	15	0	No	No	No	No	No	No	No	No	No	No			No	No	No	0	0	0	0	0	F S 11-20py
52	F	39614	11.4753	79	20.0576	68	160	1	0	1	1	0	0	0	0	1	0	5	0	Yes	No	No	No	No	No	Yes	No	No	No			No	No	No	0	0	1	0	1	B SS <10py
49	M	70356	10.0538	89	25.2023	96	256	1	1	0	0	0	0	1	0	3	4	10.5	0	No	No	No	No	No	No	No	No	No	No			No	No	No	0	0	0	0	0	C SS 11-20py
46	M	57953	6.33536	79	20.0462	94	130	0	1	0	0		0	0	0	2	11	29	0	Yes	No	No	No	Yes	No	No	No	No	No			No	No	No	0	0	1	0	1	G S >20py
57	M	53950	6.23009	85	21.1821	174	234	0	0	1	1	0	0	1	0	3	16	24.5	0	Yes	No	No	No	No	No	No	No	No	No			No	No	No	0	0	1	0	1	G S >20py
61	M	47817	14.6916	87	22.7688	156	246	0	0	1	0		1	1	0	2	9	8.5	0	Yes	Yes	No	No	No	No	Yes	No	No	No			No	No	No	0	0	1	1	1	B SS <10py
41	M	69588	16.928	111	34.5489	158	573	0	1	0	0		0	0	0	1	1	0.15	0	No	No	No	No	No	No	No	No	No	No			No	No	No	0	0	0	0	0	B SS <10py
48	M	36060	16.862	77	16.2982	61	92		0	0	1	0	0	0	0	3		32	0	Yes	No	No	No	No	No	No	No	No	No			No	No	No	0	0	1	0	1	G S >20py
52	M	62193	14.4298	92	25.7825	128	364	0	1	1	0		0	0	0	3	15	12	0	No	No	No	No	No	No	No	No	No	No			No	No	No	0	0	0	0	0	F S 11-20py
34	M					113	232			0	0	1	0	0	0	1		0	0	Yes	Yes	No	No	Yes	No	No	Yes	No	No			No	Yes	No	0	0	1	0	1	A Never smoke
40	M	52887	17.9353	87	25.1712	51	150	0	0	1	0		0	0	0	1	15	21	1	Yes	No	No	No	No	No	No	No	Yes	No	1	8	No	No	No	0	0	1	0	1	G S >20py
43	M	56569	16.9663	84	24.2286	157	316	0	1	1	0		0	0	0	1	15	21.75	0	Yes	No	No	No	No	No	No	No	Yes	No	1	6	No	No	No	0	0	0	0	0	G S >20py
63	M	48749	21.9281	90	25.094	114	210	0	1	0	0	0	0	0	0	3	13	36	0	Yes	Yes	No	No	No	No	Yes	No	No	No			No	No	No	0	0	1	0	1	D SS >20py
47	M	57280	14.0413	95	24.858	424	690	0	1	1	0	0	0	0	0	2	13	34	0	No	No	No	No	No	No	No	No	No	No			No	No	No	0	0	0	0	0	G S >20py
51	M	53141	5.14469	81	22.0059	76	146	0	1	1	0	0	0	0	0	1	8	0	0	Yes	Yes	No	No	No	No	No	No	No	No			No	No	No	0	0	1	0	1	A Never smoke
48	F	35524	20.7459	80	23.1525	98	311	0	1	0	0	0	0	0	0	3	0	0	0	No	No	No	No	No	No	Yes	No	No	No			No	No	No	0	0	0	0	0	A Never smoke
44	M	62955	23.4073	91	25.6727	93	399	0	0	0	0		0	0	0	2	2	7.2	0	Yes	No	No	No	No	No	No	No	No	No			No	No	No	0	0	1	0	1	B SS <10py
40	F	37320	32.5689	84	21.9645	84	304	0	0	0	0	0	0	0	0	2	0	8.15	0	No	No	No	No	No	No	No	No	No	No			No	No	No	0	0	0	0	0	B SS <10py
68	M	51075	7.4826	91	23.6972	206	276	0	1	0	0		0	0	0	2	10	9.75	0	Yes	No	No	No	No	No	No	No	No	No			No	No	No	0	0	1	0	1	B SS <10py
47	F			71	18.3325	63	194	1	0	1	0	0	0	0	0	2	3	31.5	0	Yes	No	No	No	No	No	No	No	No	No			No	No	No	0	0	1	0	1	G S >20py
51	M	59849	11.0795	101	28.1415	213	489	1	0	1	0		1	1	0	2	22	35	0	Yes	No	No	No	No	No	No	No	No	No			No	No	No	0	0	1	1	1	G S >20py
42	M	56813	12.294	93	25.8961	124	318		0	1	0	0	0	0	0	2	2	1.65	0	No	No	No	No	No	No	No	No	No	No			No	No	No	0	0	0	0	0	B SS <10py
37	M			89	22.52	118	191	0	0	1	0	0	0	0	0	1		34.5	0	Yes	Yes	No	No	Yes	No	No	Yes	No	No			No	No	No	0	0	1	0	1	G S >20py
49	M	66705	13.1615	96	29.2362	140	345	0	1	0	0	0	0	0	0	2	13	17	0	Yes	Yes	No	No	No	No	No	No	No	No			No	No	No	0	0	1	0	1	C SS 11-20py
67	M	58386	9.13837	87	24.2801	152	262	0	1	0	0		1	1	0	3	18	15	0	Yes	Yes	No	No	No	No	No	No	No	No			No	No	No	0	0	1	1	1	C SS 11-20py
45	M	62172	10.2285	85	26.7149	132	242	0	1	1	0	0	0	1	0	3	7	24.7	0	No	No	No	No	No	No	No	No	No	No			No	No	No	0	0	0	0	0	G S >20py
47	M	59440	17.7346	109	35.5975	197	589	0	0	0	1		1	1	0	1	4	9	0	Yes	No	No	No	No	No	No	No	No	No			No	No	No	0	0	1	1	1	B SS <10py
42	F	45237	19.1185	84	20.9591	119	292	0	1	0	0		0	0	0	2	1	25	0	Yes	Yes	No	No	No	No	No	No	No	No			No	No	No	0	0	1	0	1	G S >20py
46	M	59208	11.0241	96	24.2587	129	352	0	0	0	0	0	0	0	0	2	3	0	0	No	No	No	No	No	No	No	No	No	No			No	No	No	0	0	0	0	0	A Never smoke
61	M	54929	16.7839	102	27.3239	278	544	0	0	1	0	0	0	1	1	2	13	36	0	No	No	No	No	No	No	No	No	Yes	No	1	5	No	No	No	0	0	0	1	1	D SS >20py
56	M	52455	35.2704	97	27.8718	125	366		1	0	0		0	0	0	1	8	0	0	No	No	No	No	No	No	No	No	No	No			No	No	No	0	0	0	0	0	A Never smoke
62	M	49478	13.2803	92	28.3608	208	427	0	1	1	0		1	1	1	3	10	8.5	0	No	No	No	No	No	No	No	No	No	No			No	No	No	0	0	0	1	1	E S <10py
38	F	40914	37.1697	79	19.5915	47	222	0	0	0	0	0	0	0	0	1	1	20	0	No	No	No	No	No	No	No	No	No	No			No	No	No	0	0	0	0	0	F S 11-20py
52	F	39554	33.9343	82	22.6358	90	277	1	0	0	0	0	0	1	0	3	1	15.5	0	No	No	No	No	No	No	No	No	No	No			No	No	No	0	0	0	0	0	C SS 11-20py
55	M	45620	17.9659	82	21.3242	63	107	0	1	1	0		0	1	0	1	7	0	0	Yes	No	No	No	No	No	No	No	No	No			No	No	No	0	0	0	0	0	A Never smoke
47	F	42946	27.5742	102	28.5855	237	569	1	1	1	0		0	0	0	2	3	18	0	Yes	No	No	No	No	No	No	No	No	No			No	No	No	0	0	0	0	0	F S 11-20py
49	M	64246	12.7633			273	507	0		1	1	1	0	0	0	3		17.5	0	No	Yes	No	No	No	No	No	No	No	No			No	No	No	0	0	0	0	0	F S 11-20py
48	F	39999	18.5112	82	19.3902	159	316		0	1	1	0	0	0	0	3	1	13.6	0	Yes	No	No	No	No	No	No	No	No	No			No	No	No	0	0	1	0	1	F S 11-20py
47	F	40146	16.119	76	19.3256	90	238	1	0	0	0		0	0	0	2	2	5.7	0	No	No	No	No	No	No	No	No	No	No			No	No	No	0	0	0	0	0	E S <10py
47	F	37476	14.822	78	21.5547	22	187	0	0	0	0	0	0	0	0	3	0	0	0	No	No	No	No	No	No	No	No	No	No			No	No	No	0	0	0	0	0	A Never smoke
44	M	65722	5.1204	84	24.3963			0	0	0	1		0	0	0	1	2	0	0	Yes	Yes	No	No	No	No	No	No	No	No			No	No	No	0	0	1	0	1	A Never smoke
39	M	51409	20.1723	100	28.7711	216	485	0	1	0	0	0	0	0	0	1	2	0	0	No	No	No	No	No	No	No	No	No	No			No	No	No	0	0	0	0	0	A Never smoke
72	M	52115	13.4669	98	26.9111	291	422	0	1	1	1		1	1	0	2	19	20	0	Yes	No	No	No	No	No	Yes	No	No	No			No	No	No	0	0	0	1	1	F S 11-20py
52	M	55508	19.8623	90	29.0657	84	259	1	1	0	0		0	0	0	2	5	28	1	Yes	Yes	No	No	No	No	Yes	No	Yes	No	1	6	No	No	No	0	0	1	0	1	G S >20py
49	M	55426	11.1954	87	23.3564	90	231	1	1	1	0	0	0	0	0	2	7	20	0	No	No	No	No	No	No	No	No	No	No			No	No	No	0	0	0	0	0	C SS 11-20py
43	M	70502	12.8754	102	28.6508	148	470	0	1	1	0		0	0	0	2	2	0	0	No	No	No	No	No	No	No	No	No	No			No	No	No	0	0	0	0	0	A Never smoke
39	M	54075	6.54384	77	20.148	80	161	0	0	0	0	0	0	0	1	1	1	0	0	Yes	No	No	No	No	No	No	No	No	No			No	No	No	0	0	0	1	1	A Never smoke
47	F	44103	28.6599	97	28.6968	181	487	1	0	0	0		0	1	0	2	1	57	0	Yes	No	No	No	No	No	Yes	Yes	No	No			No	No	No	0	0	1	0	1	G S >20py
58	M	47779	6.17155	91	25.6312	232	307	0	0	1	0	0	1	1	0	1	23	0	0	Yes	No	No		No	No	No	No	No	No			No	No	No	0	0	1	1	1	A Never smoke
49	F	46603	11.1216	98	26.0479	200	446	0	0	0	1		0	1	0	3	0	0	0	Yes	No	No	No	No	No	No	No	No	No			No	No	No	0	0	1	0	1	A Never smoke
45	F	46406	12.1593	86	23.7843	93	248	1	0	1	1	0	0	0	0	2	0	0	1	No	No	No	No	No	No	No	No	Yes	No	2	5	No	No	No	0	0	0	0	0	A Never smoke
49	F	45832	26.6335	103	30.8596	108	507	0	0	1	0	0	0	0	0	2	1	0	0	No	No	No	No	No	No	Yes	No	No	No			No	No	No	0	0	0	0	0	A Never smoke
71	M	50405	25.5248	97	26.1082	167	373	0	1	1	0	0	0	1	0	1	0	27.5	0	Yes	Yes	No	No	No	No	Yes	No	No	No			No	No	No	0	0	1	0	1	D SS >20py
42	F	42963	23.2621	84	23.3401	50	287	0	1	0	0	0	0	0	0	1	2	1.4	0	No	No	No	No	No	No	No	No	No	No			No	No	No	0	0	0	0	0	E S <10py
35	M	47930	36.9388			106	444	0		0	0	1	0	0	0	1		15	0	No	No	No	No	No	No	No	No	No	No			No	No	No	0	0	0	0	0	F S 11-20py
50	M	56040	10.031	90	25.5943	141	260	0	0	1	0		0	0	0	3	4	29	0	Yes	No	No		No	No	Yes	No	No	No			No	No	No	0	0	1	0	1	D SS >20py
51	F	40377	20.387	82	21.4379	156	315	1	0	1	0		0	0	0	2	2	35	0	No	No	No	No	No	No	No	No	No	No			No	No	No	0	0	0	0	0	G S >20py
45	M			81	24.9796	61	97	0	1	0	0	0	0	0	0	3	1	48	0	Yes	No	No	No	No	No	No	No	No	No			No	No	No	0	0	0	0	0	D SS >20py
40	F	42924	7.30111	76	20.0539	88	181	0	1	0	0	0	0	0	0	1	0	0	0	No	No	No	No	No	No	No	No	No	No			No	No	No	0	0	0	0	0	A Never smoke
48	M	65563	13.9093	97	27.9219	167	365	1	1	0	0	0	0	1	0	3	2	19	0	Yes	No	No	No	No	No	No	No	No	No			No	No	No	0	0	1	0	1	F S 11-20py
61	F	42913	15.1128	87	21.8724	170	315		1	1	0		1	1	0	2	3	45	0	No	Yes	No	No	No	No	Yes	No	No	No			No	No	No	0	0	1	1	1	D SS >20py
38	M	54931	17.552	89	24.2076	129	305	0	0	0	0		0	0	0	1	4	25	0	No	No	No	No	No	No	No	No	No	No			No	No	No	0	0	0	0	0	G S >20py
54	M									0	1	1	0	1	0	3		21	0	Yes	No	No	No	Yes	No	No	No	No	No			No	No	No	0	0	1	0	1	G S >20py
66	M			96	26.8559	234	455	0	0	1	0		0	0	1	2	12	0	1	No	No	No	No	No	No	No	No	Yes	No	1	5	No	No	No	0	0	0	1	1	A Never smoke
50	M	56595	5.13751	82	21.0029	194	231	1	1	1	0	0	1	1	0	2	12	27	0	Yes	No	No	No	No	No	No	No	No	No			No	No	No	0	0	1	1	1	G S >20py
46	M	53728	21.9528	92	25.8166	195	371	0	0	0	1	0	0	0	0	2	1	9	0	Yes	No	No	No	Yes	No	No	No	No	No			No	No	No	0	0	1	0	1	B SS <10py
51	M	62616	4.07564	85	24.1377	169	181	0	1	1	0		0	0	0	2	11	22.5	0	No	No	No	No	No	No	No	Yes	No	No			No	No	No	0	0	0	0	0	D SS >20py
49	F	40284	20.2147	87.5	21.7216	48	341	1	1	0	0	0	1	1	0	3	3	35	0	Yes	No	No	No	No	No	No	Yes	No	No			No	No	No	0	0	1	1	1	G S >20py
67	F	39003	32.6857	81	21.9968	82	225	0	1	0	0	0	0	0	0	1	3	0	0	Yes	No	No	No	No	No	No	Yes	No	No			No	No	No	0	0	0	0	0	A Never smoke
52	M	54559	20.2159	91	25.0135	133	303	0	0	1	1	0	0	0	0	1	4	0	1	No	No	No	No	No	No	No	No	Yes	No	2	6	No	No	No	0	0	0	0	0	A Never smoke
48	M	54590	4.79729	81	21.8871	91	119	0	1	1	0	0	0	0	0	2	2	0	0	No	No	No	No	No	No	No	No	No	No			No	No	No	0	0	0	0	0	A Never smoke
54	M	63725	11.0843	96	27.9837	236	412	0	0	1	0		0	0	1	2	8	0	0	No	No	No	No	No	No	No	No	No	No			No	No	No	0	0	0	1	1	A Never smoke
65	M	59984	7.4494	90	26.764	166	257	0	1	1	0	0	0	0	1	1	12	0	0	Yes	Yes	No	No	No	No	No	Yes	No	No			No	No	No	0	0	1	1	1	A Never smoke
67	F	37245	16.6112	69	18.1955	49	82	0	0	1	1	0	0	0	0	1	3	0	0	Yes	No	No	No	No	No	No	No	No	No			No	No	No	0	0	1	0	1	A Never smoke
46	F	36092	41.7046	83	23.2335	85	281	0	0	0	0	0	0	0	0	3	4	24.5	0	No	No	No	No	No	No	Yes	No	No	No			No	No	No	0	0	0	0	0	G S >20py
52	M	65082	13.1344	98	28.4725	252	461	0	0	0	0	0	1	1	0	2	5	0	0	No	No	No	No	No	No	No	No	No	No			No	No	No	0	0	0	1	1	A Never smoke
45	F	39661	30.717	77	22.0703	42	185	0	0	0	0	0	0	0	0	2	0	9	0	No	No	No	No	No	No	No	No	No	No			No	No	No	0	0	0	0	0	B SS <10py
38	F	44627	40.9714	95	29.7744	145	482	0	0	0	0		0	0	0	1	1	21	0	Yes	No	No	No	No	No	No	No	Yes	No	2	5				0	0	1	0	1	G S >20py
47	F	37406	9.57493	82	21.3668	128	320	1	1	0	0	0	0	0	0	3	0	6	0	Yes	Yes	No	No	No	No	No	No	No	No			No	No	No	0	0	1	0	1	B SS <10py
44	F	42158	19.2401	87	24.4646	50	463	0	0	0	0		0	0	0	1	0	3	0	No	No	No	No	No	No	No	No	No	No			No	No	No	0	0	0	0	0	B SS <10py
53	M	66981	11.1234	102	25.8373	265	447	0	1	1	0	0	0	1	0	3	2	18	0	Yes	No	No	No	No	No	No	Yes	No	No			No	No	No	0	0	0	0	0	C SS 11-20py
46	M	56621	4.62477	80	21.4431	127	187	0	1	1	0		0	0	0	2	3	0.5	0	No	No	No	No	No	No	No	No	No	No			No	No	No	0	0	0	0	0	B SS <10py
54	M	56527	9.31575	90	25.4685	108	220	0	1	0	1	0	1	1	0	2	23	0	0	No	No	No	No	No	No	No	Yes	No	No			No	No	No	0	0	0	1	1	A Never smoke
48	M	59604	8.15925	94	25.1796	128	303	0	0	0	1		0	0	0	1	2	15	0	Yes	Yes	No	No	No	No	No	Yes	Yes	No	1	7	No	No	No	0	0	1	0	1	C SS 11-20py
44	M	43690	11.0575	79	20.6852	85	116	0	0	0	0	0	0	0	0	2	8	0	0	Yes	No	No	No	No	No	No	No	No	No			No	No	No	0	0	1	0	1	A Never smoke
44	M	71320	10.9391	98.5	30.7119	116	400	0	1	0	0	0	0	1	0	3	4	0	0	No	No	No	No	No	No	No	No	No	No			No	No	No	0	0	0	0	0	A Never smoke
53	M	54440	4.94352	85	22.4914	164	211	0	0	0	1	0	0	0	0	2	19	47.4	0	Yes	Yes	No	No	No	No	No	Yes	Yes	No	1	6	No	No	No	0	0	1	0	1	G S >20py
53	M	64221	12.8172	103	28.2154	276	453	0	0	1	0	0	0	1	1	2	12	32	0	Yes	No	No	No	No	No	No	No	No	No			No	No	No	0	0	1	1	1	G S >20py
40	M	49020	6.85724	81	19.5471	103	155	0	1	0	0	0	0	0	0	3	8	26	0	Yes	Yes	No	No	No	No	No	No	No	No			No	No	No	0	0	1	0	1	G S >20py
46	M	45280	7.23112	74	19.2336	112	145		1	1	0		0	0	0	2	2	42	0	No	No	No	No	No	No	No	No	No	No			No	No	No	0	0	1	0	1	G S >20py
44	M	58421	15.7011	97	26.9061	191	375	0	0	1	0	0	0	0	0	1	13	2.5	0	No	No	No	No	No	No	No	No	No	No			No	No	No	0	0	0	0	0	E S <10py
53	M	51067	13.9318	100	25.8276	328	492	0	0	1	0	0	0	0	0	3	13	23	0	Yes	No	No	No	No	No	Yes	No	No	No			No	No	No	0	0	1	0	1	D SS >20py
66	M	52380	6.97376	85	22.2552	235	310	1	0	1	0	0	0	0	1	2	15	11.2	0	Yes	Yes	No	No	No	No	No	No	No	No			No	No	No	0	0	1	1	1	C SS 11-20py
48	M	50975	9.78995	94	24.8176	190	401		0	0	0		0	0	0	1	3	11	0	Yes	Yes	No	No	No	No	No	No	No	No			No	No	No	0	0	1	0	1	C SS 11-20py
43	M					242	399	0		1	0	1	0	0	0	1	10	23	0	Yes	No	No	No	No	No	Yes	No	No	No			No	No	No	0	0	0	0	0	G S >20py
45	M	51766	15.1862	83	22.5905	30	95		0	1	1		0	1	0	2	21	21	0	Yes	No	No	No	No	No	No	No	Yes	No	1	5	No	No	No	0	0	1	0	1	G S >20py
62	M	57224	6.19125	90	25.6016	222	274	0	0	1	0	0	0	0	1	1	9	12.75	0	No	Yes	No	No	No	No	No	No	No	No			No	No	No	0	0	1	1	1	C SS 11-20py
47	F	39000	34.4061	88	24.1389	74	297	0	0	0	0	0	0	0	0	3	2	54	1	Yes	No	No	No	No	No	No	No	Yes	No	1	7	No	No	No	0	0	1	0	1	G S >20py
47	F	32301	21.5301	74	20.6117	55	230	1	0	1	0	0	0	0	0	3	0	13.7	0	No	No	No	No	No	No	No	No	No	No			No	No	No	0	0	0	0	0	C SS 11-20py
61	M	64089	13.8647	94	27.6321	120	154	0	1	1	0	0	0	0	0	2	15	31.5	0	Yes	Yes	No	No	No	No	No	No	No	No			No	No	No	0	0	1	0	1	D SS >20py
45	F	36155	40.6743	83	21.2671	96	264	0	0	0	0		0	1	0	3	1	25.85	0	Yes	Yes	No	No	No	No	No	No	No	No			No	No	No	0	0	1	0	1	G S >20py
51	F	38868	13.6808	78	21.299	161	266	1	1	0	0	0	0	0	0	3	1	28.25	0	No	No	No	No	Yes	No	No	No	No	No			No	No	No	0	0	0	0	0	G S >20py
50	M	66593	9.74158	92	26.0015	135	245	0	0	0	0	0	0	1	0	3		49.5	0	Yes	Yes	No	No	Yes	No	Yes	No	No	No			No	No	No	0	0	1	0	1	G S >20py
47	M	55433	12.7662	88	22.9883	184	291	0	0	0	0		0	0	0	3	4	4.5	0	No	No	No	No	No	No	No	No	No	No			No	No	No	0	0	0	0	0	B SS <10py
47	F	55382	22.7985	107	32.4696	238	647	0	0	0	0	0	0	0	0	2	0	11.75	0	Yes	No	No	No	No	No	No	Yes	Yes	No	1	5	No	No	No	0	0	0	0	0	F S 11-20py
43	F	35644	21.1529	83	20.6395	118	334	1	1	1	0	0	0	0	0	1	0	4.4	0	No	No	No	No	No	No	No	No	No	No			No	No	No	0	0	0	0	0	B SS <10py
41	F			82	19.6548	56	251	0	0	0	0		0	0	0	2	0	3.5	0	No	No	No	No	No	No	No	No	No	No			No	No	No	0	0	0	0	0	B SS <10py
49	M	46659	5.54706	78	17.7698	61	83	0	0	0	0		0	0	0	3	6	12.45	0	Yes	No	No	No	No	No	No	No	No	No			No	No	No	0	0	1	0	1	F S 11-20py
46	F	43600	32.9284	96	27.9011	152	437	0	0	0	1	0	0	0	0	3	2	34	0	Yes	Yes	No	No	No	No	No	Yes	No	No			No	No	No	0	0	1	0	1	G S >20py
48	M	50382	4.97643	88	21.5082	103	156	0	0	0	0	0	0	0	0	2	16	30.5	0	Yes	No	No	No	No	No	No	No	No	No			No	No	No	0	0	1	0	1	G S >20py
48	M	60531	9.85226	92	25.6964	151	354	0	1	0	0	0	0	0	0	1	6	0	0	No	Yes	No	No	No	No	No	No	No	No			No	No	No	0	0	0	0	0	A Never smoke
45	M	58101	6.59065	84	22.0591	106	175	0	0	1	1	0	0	0	0	2	1	9	0	No	No	No	No	No	No	No	No	No	No			No	No	No	0	0	0	0	0	B SS <10py
58	M			90	25.0298	192	243	0	1	0	0		0	0	0	2	16	9.6	0	Yes	Yes	No	No	No	No	Yes	No	No	No			No	No	No	0	0	1	0	1	E S <10py
44	F	36835	10.6679	80	20.4082	73	235	0	0	0	0	0	0	0	0	2	1	18	0	Yes	No	No	No	No	No	Yes	No	No	No			No	No	No	0	0	1	0	1	F S 11-20py
50	M	59032	6.80173	86	22.9518			0	0	0	0		1	1	0	3	17	68	0	No	No	No	No	No	No	No	No	No	No			No	No	No	0	0	0	1	1	G S >20py
41	F	46950	30.4162	96	31.4437	129	513	0	1	0	0	0	0	0	0	1	0	3	0	No	No	No	No	No	No	No	Yes	No	No			No	No	No	0	0	0	0	0	B SS <10py
46	M	59988	5.99886	81	22.8223	66	127	1	1	0	0	0	0	0	0	2	3	31	0	Yes	No	No	No	No	No	No	No	No	No			No	No	No	0	0	1	0	1	G S >20py
46	M	47424	4.68099	76	21.1383	159	211	0	1	0	0		1	1	0	2	18	31	0	Yes	No	No	No	No	No	No	No	No	No			No	No	No	0	0	1	1	1	G S >20py
48	M	49501	10.2486	81	20.3615	95	187	1	0	1	1	0	0	1	0	3	4	26.25	0	Yes	Yes	No	No	Yes	No	No	No	Yes	No	1	7	No	No	No	0	0	1	0	1	G S >20py
76	F	46098	23.6283	112	30.1899	141	289	0	0	1	1	0	0	1	0	3	10	0	0	No	No	No	No	No	No	No	No	No	No			No	No	No	0	0	0	0	0	A Never smoke
53	M	62690	8.97848	91	25.2493	217	351	0	1	1	0		1	1	1	2	9	31	0	Yes	Yes	No	No	No	No	No	Yes	No	No			No	No	No	0	0	1	1	1	D SS >20py
50	M	52307	15.6044	91	24.3949	146	310	1	0	1	1	0	0	1	0	3	10	30	0	No	No	No	No	No	No	No	No	No	No			No	No	No	0	0	0	0	0	G S >20py
55	M	59884	11.1223	97	25.9738	221	333		1	0	0	0	0	0	0	2	6	0	0	No	No	No	No	No	No	No	No	No	No			No	No	No	0	0	0	0	0	A Never smoke
53	M	47699	15.0492	90	23.4069	219	374	0	0	1	0		0	0	0	2	3	0	0	No	No	No	No	No	No	No	No	No	No			No	No	No	0	0	0	0	0	A Never smoke
37	M							0		0	0	1	0	0	0	1		2.5	0	Yes	No	No	No	No	No	No	No	No	No			No	No	No	0	0	0	0	0	E S <10py
49	F	40666	27.3767	88	26.4165	135	365	0	0	0	0	0	0	0	0	3	0	33	0	No	No	No	No	No	No	No	No	No	No			No	No	No	0	0	0	0	0	D SS >20py
56	M	53933	4.83584	78	21.9799	78	95		1	0	0		1	1	0	2	8	19	0	Yes	Yes	No	Yes	No	No	Yes	Yes	No	No			No	Yes	No	0	0	1	1	1	F S 11-20py
48	F	44263	9.90893	84	20.2503	124	250	0	1	1	0		0	0	0	1	2	11.25	0	No	No	No	No	No	No	No	No	No	No			No	No	No	0	0	0	0	0	C SS 11-20py
50	M	67292	13.0242	88	26.4728	82	197		1	0	0		0	1	0	2	12	8	0	Yes	Yes	No	No	No	No	No	No	No	No			No	No	No	0	0	1	0	1	E S <10py
48	F	35285	21.4476	81	19.9298	101	274		1	0	0	0	0	0	0	2	1	0	0	No	No	No	No	No	No	No	No	No	No			No	No	No	0	0	0	1	1	A Never smoke
44	M	49232	10.9637	81	21.4533	91	215	0	1	0	0		0	1	0	2	3	0	0	No	No	No	No	No	No	No	No	No	No			No	No	No	0	0	0	0	0	A Never smoke
43	M	58164	8.89411	82	23.5863	145	253	0	1	0	0	0	0	0	0	3	3	12	0	No	No	No	No	No	No	No	No	No	No			No	No	No	0	0	0	0	0	C SS 11-20py
51	F	33856	24.8241	72	18.3594	87	223	0	1	0	0		0	0	0	3	3	21.6	0	Yes	No	No	No	Yes	No	No	Yes	No	No			No	No	No	0	0	1	0	1	G S >20py
54	M	51684	13.2377	88	23.5294	146	281	0	0	1	0		1	1	0	1	10	0	0	No	No	No	No	No	No	No	No	No	No			No	No	No	0	0	0	1	1	A Never smoke
53	F	36639	20.8297	103	26.7429	74	466	0	0	1	0	0	0	0	0	3	1	0	1	No	No	No	No	No	No	No	No	Yes	No	1	4	No	No	No	0	0	0	0	0	A Never smoke
72	M	59664	10.8236	99	24.437	360	436	0	1	1	1		1	1	1	2	0	64	0	Yes	No	No	No	No	No	No	No	No	No			No	No	No	0	0	1	1	1	D SS >20py
63	M	56007	27.1743	110	29.1701	304	563	0	1	1	1		1	1	0	1	12	2.8	0	No	No	No	No	Yes	No	No	No	Yes	No	5	12		No	No	0	0	1	1	1	B SS <10py
48	M	50003	3.97167	77	20.8034	24	31	1	0	0	0	0	0	0	0	3	17	23.1	1	Yes	Yes	No	No	No	No	No	Yes	Yes	No	1	5	No	No	No	0	0	1	0	1	G S >20py
53	M	71491	17.6506	111	30.6249	417	668	0	0	1	1	0	0	1	0	1	6	56	0	Yes	No	No	No	No	No	No	No	No	No			No	No	No	0	0	0	0	0	D SS >20py
45	M	63552	19.4888			62	240			1	0	1	0	0	0	1		20.7	0	Yes	Yes	No	No	No	No	No	No	No	No			No	No	No	0	0	1	0	1	G S >20py
44	M	54571	11.7869	88	25.7657	102	311		1	0	0	0	0	0	0	2	2	6.65	0	Yes	No	No	No	No	No	No	No	No	No			No	No	No	0	0	1	0	1	B SS <10py
62	F	35643	37.5557	79	23.1672	90	256		0	0	0	0	0	0	0	1	1	21	0	No	No	No	No	No	No	No	No	Yes	No	1	5	No	No	No	0	0	0	0	0	D SS >20py
48	F	44605	17.1931	91	24.1217	64	335	0	1	1	0	0	0	0	0	1	4	3	0	Yes	No	No	No	No	No	Yes	No	No	No			No	No	No	0	0	0	0	0	B SS <10py
54	M	57543	6.15119	82	24.4899	139	221	0	1	1	0		0	1	0	3	22	17.5	0	Yes	No	No	No	No	No	No	No	No	No			No	No	No	0	0	1	0	1	F S 11-20py
48	F	41446	11.9816	79	23.3671	98	290		0	0	0	0	0	0	0	3	2	5.8	0	No	No	No	No	No	No	No	No	No	No			No	No	No	0	0	0	0	0	E S <10py
49	M	58483	7.32463	88	25.1359	206	342	0	0	1	0	0	0	0	0	3	10	25	0	No	Yes	No	No	No	No	No	No	No	No			No	No	No	0	0	0	0	0	D SS >20py
42	M	48811	5.94904	75	20.2247	41	79	1	0	0	0	0	0	0	0	3	2	28	0	Yes	No	No	No	No	No	No	No	No	No			No	No	No	0	0	1	0	1	G S >20py
51	M	47893	6.32282	76	22.9526	28	53	1	1	0	1		0	1	0	3	11	14.4	0	Yes	No	No	No	No	No	No	No	No	No			No	No	No	0	0	0	0	0	F S 11-20py
43	M	52248	20.9099	82	21.1547	76	171	0	0	0	0		0	0	0	1	6	23	0	No	No	No	No	No	No	No	No	No	No			No	No	No	0	0	0	0	0	G S >20py
43	M	64921	9.2384	98	25.3598	117	365	0	0	1	0	0	0	0	0	2	2	0	0	Yes	No	No	No	No	No	No	No	No	No			No	No	No	0	0	0	0	0	A Never smoke
47	F	41896	17.8929	71	18.9701	41	144	0	1	0	0		0	0	0	3	0	13.5	0	No	No	No	No	No	No	No	No	No	No			No	No	No	0	0	0	0	0	C SS 11-20py
51	M	65342	7.13431	92	25.6802	111	228	0	1	1	0		0	0	0	2	3	1.75	0	Yes	No	No	No	No	No	No	No	No	No			No	No	No	0	0	0	0	0	B SS <10py
44	M	50203	9.06737	83	20.4502	74	248	0	0	1	0	0	0	0	0	1	7	10.1	0	No	No	No	No	No	No	No	No	No	No			No	No	No	0	0	0	0	0	F S 11-20py
40	F	47193	18.4751	88	26.0416	153	361	0	0	0	0	0	0	0	0	1	0	0	0	No	No	No	No	No	No	No	Yes	No	No			No	No	No	0	0	0	0	0	A Never smoke
44	M	53005	6.43597	78	24.1583	94	158	0	0	0	0	0	0	0	0	1	10	22.7	0	Yes	Yes	No	No	No	No	No	No	No	No			No	No	No	0	0	1	0	1	G S >20py
51	M	54318	14.5743	85	23.0204	136	256	1	1	1	0		1	1	0	2	13	17	0	Yes	No	No	No	No	No	No	No	No	No			No	No	No	0	0	1	1	1	F S 11-20py
37	M	61866	13.0105	113	33.3665	175	567	0	0	1	0	0	0	0	0	1		4	0	No	No	No	No	No	No	No	No	No	No			No	No	No	0	0	0	0	0	B SS <10py
43	M	59902	8.5041	92	22.9174	124	259	0	0	0	0	0	0	1	0	2	14	60	0	Yes	No	No	No	No	No	No	Yes	No	No			No	No	No	0	0	1	0	1	G S >20py
71	M	59082	12.1393	102	27.6391	160	372	0	0	1	1		1	1	0	2	0	7.5	0	Yes	No	No	No	No	No	Yes	No	No	No			No	No	No	0	0	1	1	1	B SS <10py
38	F	40153	15.3491	85	20.1956	169	339	0	0	0	0	0	0	0	0	2	0	0	0	No	No	No	No	No	No	No	No	No	No			No	No	No	0	0	0	0	0	A Never smoke
46	M	52211	7.86389	80	20.3662	82	148	1	0	0	0		1	1	0	3	16	29.7	0	Yes	Yes	No	No	No	No	Yes	No	No	No			No	No	No	0	0	1	1	1	G S >20py
39	M	62869	8.63582	92	26.7299	104	277	0	1	1	0	0	0	0	0	1	0	0	0	Yes	Yes	No	No	No	No	Yes	No	No	No			No	No	No	0	0	1	0	1	A Never smoke
44	M	62401	20.9132	89	26.5684	63	226	0	1	0	0	0	0	0	0	1	1	22.5	0	No	No	No	No	No	No	No	No	No	No			No	No	No	0	0	0	0	0	G S >20py
45	M	46088	8.581	80	20.7276	100	150	0	1	0	0	0	0	0	0	3	1	0	0	Yes	No	No	No	No	No	No	No	No	No			No	No	No	0	0	0	0	0	A Never smoke
52	F	40663	7.77077	76	18.6748	83	195	0	0	0	0	0	0	0	0	3	1	22.5	0	Yes	Yes	No	No	No	No	No	No	No	No			No	No	No	0	0	1	0	1	D SS >20py
45	M	53513	6.26667	84	23.9486	157	253	0	1	1	0		1	1	0	2	3	8.25	0	Yes	No	No	No	No	No	No	No	No	No			No	No	No	0	0	1	1	1	B SS <10py
46	F	38647	16.205	78	20.7609	115	229	0	1	0	0		0	1	0	3	1	0	0	No	No	No	No	No	No	No	No	No	No			No	No	No	0	0	0	0	0	A Never smoke
49	M	58833	15.4889	91	26.1823	135	350	0	0	0	0	0	0	0	0	3	2	0	1	Yes	No	No	No	No	No	No	No	Yes	No	1	6	No	No	No	0	0	1	0	1	A Never smoke
39	F	41744	10.5368	84	21.3441	51	259	0	0	0	0	0	0	0	0	3	0	3	0	No	No	No	No	No	No	No	No	No	No			No	No	No	0	0	0	0	0	B SS <10py
56	M	53008	9.03556	84	24.2422	106	207		0	0	0	0	0	1	0	2	22	37	0	Yes	No	No	No	Yes	No	No	Yes	No	No			No	No	No	0	0	0	0	0	G S >20py
47	M	60021	10.4213	97	26.5539	161	274	0	0	1	0		0	1	1	3	10	27.75	0	Yes	No	No	No	Yes	No	No	Yes	No	No			No	No	No	0	0	1	1	1	G S >20py
46	M	64591	10.5434	100	28.06	118	376		1	1	0		0	0	0	1	2	28	1	Yes	No	No	No	No	No	No	No	Yes	No	1	6	No	No	No	0	0	1	0	1	D SS >20py
42	M	64387	28.8162	106	31.8342	199	492	0	0	0	0		0	0	0	2	14	25	0	Yes	No	No	No	No	No	Yes	No	No	No			No	No	No	0	0	0	0	0	G S >20py
46	M	63749	5.84066	88	24.8075	159	263	0	1	0	0	0	0	0	0	2	2	0	0	Yes	Yes	No	No	No	No	No	No	Yes	Yes	2	5	No	No	No	0	0	1	0	1	A Never smoke
46	M	56389	4.66132	83	22.8875	177	242		0	0	0	0	0	0	0	2	14	8.5	0	Yes	No	No	No	No	No	No	No	No	No			No	No	No	0	0	1	0	1	B SS <10py
61	F	34234	6.54773	74	19.6677	120	215	0	0	1	1	0	0	0	0	1	4	0	0	No	No	No	No	No	No	No	No	No	No			No	No	No	0	0	0	0	0	A Never smoke
31	M	62278	6.93337	85	23.4333	68	123	0	1	0	0		0	0	0	1	1	21.25	0	Yes	No	No	No	No	No	No	No	No	No			No	No	No	0	0	1	0	1	G S >20py
55	M	51720	16.6136	90	27.0685	227	373	0	1	1	0		0	0	0	1	11	1.6	0	Yes	No	No	No	No	No	Yes	No	No	No			No	No	No	0	0	0	0	0	E S <10py
48	F	37790	28.3262	80	20.9097	108	257	1	0	0	0	0	0	0	0	2	3	33	0	Yes	No	No	No	No	No	No	Yes	No	No			No	No	No	0	0	1	0	1	G S >20py
44	M	58843	16.4934	86	23.9869	112	304	0	1	0	0		0	0	0	1	10	32	0	Yes	No	No	No	No	No	No	No	No	No			No	No	No	0	0	1	0	1	G S >20py
57	M	56729	13.5027	90	26.4046	192	406		1	1	1		0	1	0	1		0	0	Yes	Yes	No	No	No	No	No	No	No	No			No	No	No	0	0	1	0	1	A Never smoke
51	M	53587	6.11006	82	21.4013	163	205	1	0	0	0		0	0	0	2	6	5.55	0	Yes	No	No	No	No	No	No	No	No	No			No	No	No	0	0	0	0	0	E S <10py
48	M	58600	17.1729	97	25.6491	207	408	0	1	0	0	0	0	0	0	3	12	67.5	0	Yes	No	No	No	No	No	No	Yes	No	No			No	No	No	0	0	1	0	1	G S >20py
41	F	47022	9.76477	83	21.3578	48	212	0	0	0	0	0	0	0	0	3	0	46	0	Yes	No	No	No	No	No	No	No	No	No			No	No	No	0	0	0	0	0	D SS >20py
36	F	38402	24.1025	87	21.6797	55	342	1	1	0	0		0	0	0	1	0	4.5	0	No	No	No	No	No	No	Yes	Yes	No	No			No	No	No	0	0	0	0	0	B SS <10py
56	M	49237	25.3643	89	24.623	157	376	0	0	1	1	0	0	0	0	1	4	0	0	Yes	No	No	No	No	No	No	No	No	No			No	No	No	0	0	0	0	0	A Never smoke
51	M	61779	10.3048	89	23.0663	107	254	0	1	1	0		0	0	0	1	7	28	0	Yes	No	No	No	No	No	No	No	No	No			No	No	No	0	0	1	0	1	D SS >20py
61	M	47032	22.7519	91	21.9114	155	308	0	0	1	0		0	1	0	1	11	12	0	Yes	No	No	No	No	No	Yes	No	Yes	No	2	5	No	No	No	0	0	1	0	1	C SS 11-20py
52	M	50175	10.7794	84	25.2174	64	118	0	0	0	0		0	1	0	2	19	37	0	Yes	No	No	No	No	No	No	No	No	Yes			No	No	No	0	0	1	0	1	G S >20py
51	M	67053	4.3713	93	25.3314	259	353		1	0	0	0	0	0	0	2	2	0	0	No	No	No	No	No	No	No	No	No	No			No	No	No	0	0	0	0	0	A Never smoke
60	M	54005	30.1418	105	27.3892	152	425	0	0	0	1	0	0	1	0	3	11	28	0	Yes	No	No	No	No	No	No	No	No	No			No	No	No	0	0	0	0	0	D SS >20py
47	F	37974	15.0794	80	19.6493			0	0	1	1	0	0	0	0	2	0	0	0	Yes	No	No	No	No	No	No	No	No	No			No	No	No	0	0	0	0	0	A Never smoke
66	M	56944	13.3043	103	30.3019	331	533	0	0	1	0	0	0	0	0	2	16	0	1	No	No	No	No	No	No	No	No	Yes	No			No	No	No	0	0	1	0	1	A Never smoke
45	M	55247	5.55917	90	20.9865	87	117	0	1	0	0		0	0	0	2	3	0	0	Yes	No	No	No	No	No	No	No	No	No			No	No	No	0	0	0	0	0	A Never smoke
53	M	52218	10.0233	78	21.3839	72	83	0	1	1	0	0	0	0	0	3	21	7.8	0	Yes	No	No	No	No	No	Yes	No	No	No			No	No	No	0	0	1	0	1	E S <10py
45	F	49264	19.8796	107	33.3332	175	549	1	0	0	1	0	0	0	0	2	0	15	0	No	Yes	No	No	No	No	Yes	Yes	No	No			No	No	No	0	0	1	0	1	F S 11-20py
46	M	50532	14.2727	79	18.1589	75	121	1	1	1	0		0	1	0	3	4	20.25	0	Yes	No	No	No	No	No	No	No	No	No			No	No	No	0	0	1	0	1	G S >20py
45	F	37108	24.5849	70	18.7981	88	234	1	0	0	0	0	0	0	0	1	1	15.5	0	Yes	Yes	No	No	No	No	Yes	No	No	No			No	No	No	0	0	1	0	1	F S 11-20py
55	M					117	199	0		1	1	1	0	1	0	2		0	0	No	No	No	No	No	No	No	No	No	No						0	0	0	0	0	A Never smoke
41	M	51118	16.7355	77	19.8184	79	174		0	0	0		0	0	0	1	88	26	0	Yes	No	No	No	No	No	No	No	No	No			No	No	No	0	0	0	0	0	G S >20py
51	F	39840	24.9225	77	19.1412	41	160	0	1	0	0		0	0	0	3	0	1.05	0	Yes	No	No	No	No	No	No	No	No	No			No	No	No	0	0	0	0	0	E S <10py
44	M	56658	8.71382	83	23.47	88	232	0	1	0	0	0	0	0	1	3	2	0	0	Yes	No	No	No	No	No	No	No	No	No			No	No	No	0	0	1	1	1	A Never smoke
51	M	53496	10.4742	91	21.9525	155	300	0	1	1	0	0	0	1	0	1	4	6	0	No	No	No	No	No	No	No	No	No	No			No	No	No	0	0	0	0	0	B SS <10py
53	M	60454	11.8405	98	28.451	217	378	0	1	1	1	0	0	1	0	3	8	18	1	Yes	No	No	No	No	No	No	No	No	No			No	No	No	0	0	1	0	1	F S 11-20py
42	M	57238	16.6551	82	23.4068	57	218	0	1	0	0		0	1	0	3	9	4.2	0	No	No	No	No	No	No	No	No	No	No			No	No	No	0	0	0	0	0	E S <10py
51	F	41444	12.7687	86	20.69	85	272	0	1	0	0	0	0	0	0	2	7	18.5	0	Yes	Yes	No	No	No	No	No	No	No	No			No	No	No	0	0	1	0	1	F S 11-20py
45	F	43740	15.4086	80	22.6959	68	209	0	1	0	0	0	0	0	0	1	0	7.5	0	Yes	No	No	No	No	No	No	No	No	No			No	No	No	0	0	1	0	1	B SS <10py
44	M			80	22.0389	108	156	0	1	0	0	0	0	1	0	2	3	0	0	Yes	Yes	No	No	Yes	No	No	No	No	Yes			No	No	Yes	1	0	1	0	1	A Never smoke
56	F	38973	34.6695	76	20.8611	92	319	0	0	0	0	0	0	1	0	1	2	7.4	1	Yes	Yes	No	No	No	No	Yes	No	Yes	No	1	5	No	No	No	0	0	1	0	1	E S <10py
50	M	50599	8.0709	84	23.9188	90	219		0	0	0		0	1	0	3	15	37	0	No	No	No	No	No	No	No	No	No	No			No	No	No	0	0	0	0	0	G S >20py
61	M	49031	6.81709	83	20.0574	135	201	0	0	1	1	0	0	1	0	2	13	17.5	0	Yes	No	No	No	No	No	No	No	No	No			No	No	No	0	0	1	0	1	F S 11-20py
53	M	61568	9.67235	97	25.6802			0	1	1	0	0	0	1	0	2	18	10.2	0	No	No	No	No	No	No	No	No	No	No			No	No	No	0	0	0	0	0	F S 11-20py
50	M	60879	5.432	89	24.3857	97	231		1	0	0		0	0	0	2	3	25.4	0	No	No	No	No	No	No	No	No	No	No			No	No	No	0	0	0	0	0	G S >20py
41	M	64744	21.2294	106	32.2421	239	511	0	1	0	0		0	1	0	3	4	2.5	0	No	No	No	No	No	No	No	No	No	No			No	No	No	0	0	0	0	0	E S <10py
60	M	50301	7.40531	84	20.8226	172	282	0	1	0	0	0	0	1	0	3	7	9	0	No	No	No	No	No	No	No	No	No	No			No	No	No	0	0	0	0	0	B SS <10py
43	M	49134	5.21318	76	22.9459	38	250	0	0	0	0	0	0	1	0	3	6	26	0	No	No	No	No	No	No	No	No	No	No			No	No	No	0	0	0	0	0	D SS >20py
51	M	45240	14.1264	89	19.8837	129	295	0	0	1	0	0	0	1	0	2	20	47.25	0	Yes	No	No	No	No	No	No	No	No	No			No	No	No	0	0	1	0	1	G S >20py
52	F	37599	30.6635	79	23.1795	108	319	0	1	0	0		0	0	0	3	1	6.75	0	Yes	No	No	No	No	No	No	No	No	No			No	No	No	0	0	0	0	0	B SS <10py
48	F	44866	8.37696	76	20.3893	67	204	0	1	0	0	0	0	0	0	2	2	8.6	0	No	No	No	No	No	No	No	No	No	No			No	No	No	0	0	0	0	0	E S <10py
47	F	42571	17.9218	76	22.1271	104	256	0	1	0	0		0	0	0	2	0	2.7	0	Yes	No	No	No	No	No	No	No	No	No			No	No	No	0	0	1	0	1	B SS <10py
40	F	34140	16.8118	72	17.6688	54	181	1	0	0	0	0	0	0	0	2	0	0	0	No	No	No	No	No	No	No	No	No	No			No	No	No	0	0	0	0	0	A Never smoke
50	F	33014	17.8316	81	20.1746	116	291	0	0	0	0		0	0	0	3	1	18.85	0	No	No	No	No	No	No	No	No	No	No			No	No	No	0	0	0	0	0	F S 11-20py
51	F	38801	16.0901	83	20.9339	97	272	0	1	0	0		0	0	0	2	1	11.5	0	Yes	No	No	No	No	No	No	No	No	No			No	No	No	0	0	0	0	0	F S 11-20py
54	M	52849	10.914	91	25.3391			0	1	1	1	0	0	1	0	1	4	0.4	0	Yes	No	No	No	No	No	No	No	No	No			No	No	No	0	0	1	0	1	B SS <10py
42	M	60778	8.85834	87	26.2101	149	293	0	1	0	0		0	0	0	1	10	23.4	0	Yes	No	No	No	No	No	Yes	No	No	No			No	No	No	0	0	0	0	0	G S >20py
46	F	41776	10.0046	83	21.2045	66	259	0	0	1	0	0	0	0	0	2	0	0	0	No	No	No	No	No	No	No	No	No	No			No	No	No	0	0	0	0	0	A Never smoke
47	M	50017	3.90801	73	19.2637	33	50	1	0	0	0		0	1	0	3	10	26.8	1	Yes	No	No	No	No	No	No	No	Yes	No	1	7	No	No	No	0	0	1	0	1	G S >20py
40	M	56961	4.55054	79	23.1946	108	157	0	1	0	0	0	0	0	0	2	1	0	0	Yes	No	No	No	No	No	Yes	Yes	No	No			No	No	No	0	0	0	0	0	A Never smoke
62	F	37342	35.0276	94	29.5369	119	434	0	0	1	1		0	0	0	1	1	11.5	0	No	No	No	No	No	No	No	Yes	No	No			No	No	No	0	0	0	0	0	C SS 11-20py
38	M	58632	24.3056	96	24.9337	124	353	0	1	0	0		0	0	0	1	2	24.75	0	Yes	No	No	No	No	No	No	No	No	No			No	No	No	0	0	1	0	1	G S >20py
52	M	53969	7.6959	93	22.0932	136	285	0	0	0	1		0	1	0	3	8	13.2	0	No	No	No	No	No	No	No	No	No	No			No	No	No	0	0	0	0	0	F S 11-20py
53	M	59808	12.9487	96	26.0276	167	278	0	0	0	0	0	0	0	0	2	7	46	0	No	No	No	No	No	No	No	No	No	No			No	No	No	0	0	0	0	0	D SS >20py
39	F	40116	37.3001	84	25.4767	56	371	0	1	0	0	0	0	0	0	3	0	0	0	No	No	No	No	No	No	No	No	No	No			No	No	No	0	0	0	0	0	A Never smoke
49	F	50692	32.6572	111	29.0358	151	638	0	0	0	0		0	0	0	1	0	0	0	Yes	No	No	No	No	No	No	Yes	No	No			No	No	No	0	0	1	0	1	A Never smoke
43	F	45502	34.7012	95	28.5805	139	444	0	1	0	0	0	0	0	0	3	12	18.5	0	Yes	No	No	No	No	No	Yes	No	No	No			No	No	No	0	0	1	0	1	F S 11-20py
53	M	58984	7.11536	83	22.3711	161	256		0	0	0	0	0	0	0	2	21	22.5	0	Yes	No	No	No	No	No	No	Yes	No	No			No	No	No	0	0	1	0	1	G S >20py
47	M	55515	10.3247	82	20.679	40	126	1	0	0	0		0	0	0	2	7	36.8	0	Yes	No	No	No	No	No	No	No	No	No			No	No	No	0	0	1	0	1	G S >20py
54	M	51742	6.61514	89	23.1164	197	304	0	1	1	0		0	0	0	3	9	0	0	Yes	No	No	No	No	No	No	No	No	No			No	No	No	0	0	0	0	0	A Never smoke
47	M	47025	17.8667	92	25.0967	128	343	0	0	0	0		1	1	0	3	9	25.5	0	Yes	No	No	No	No	No	Yes	No	Yes	No	1	5	No	No	No	0	0	1	1	1	G S >20py
52	M	49760	22.8521	90	23.3368	150	315	0	0	0	0	0	0	0	0	1	5	6.9	0	No	No	No	No	No	No	No	No	No	No			No	No	No	0	0	1	0	1	E S <10py
39	F	32565	25.0784	63	17.1698	28	156		0	0	1	0	0	0	0	1	1	14.4	0	Yes	Yes	No	No	No	No	No	No	No	No			No	No	No	0	0	1	0	1	F S 11-20py
57	M	51994	10.6944	83	21.9713	63	96	0	1	0	0		0	0	0	3	8	26.25	0	Yes	No	No	No	No	No	No	No	No	No			No	No	No	0	0	1	0	1	D SS >20py
48	M	54247	10.9241	90	24.8844	157	295	0	1	0	0	0	0	1	0	3	17	34	0	Yes	No	No	No	No	No	No	No	No	No			No	No	No	0	0	1	0	1	G S >20py
46	M	38992	5.18364	67	15.9675	36	49	0	1	0	0	0	0	0	0	2	3	27.5	0	Yes	No	No	No	No	No	No	No	No	No			No	No	No	0	0	1	0	1	G S >20py
39	M	49653	5.06755	81	21.4413	170	221		0	0	0	0	0	0	0	1	10	13	0	No	No	No	No	No	No	No	No	Yes	No	15	6	No	No	No	0	0	0	0	0	F S 11-20py
43	F	47093	12.8053	83	23.7086	185	344	0	0	0	1	0	0	0	0	1	1	1.5	0	No	No	No	No	No	No	No	No	No	No			No	No	No	0	0	0	0	0	B SS <10py
55	M							0		0	0	1	0	0	0	2	8	0	0	Yes	No	No	No	No	No	No	No	No	No			No	No	No	0	0	0	0	0	A Never smoke
46	M	65521	10.9464	92	27.5572			0	1	0	0		0	0	0	1	4	40	0	No	No	No	No	No	No	No	No	No	No			No	No	No	0	0	0	0	0	D SS >20py
61	M	64179	6.47189	88	22.2317	166	231	0	1	0	0	0	0	0	0	2	17	38.25	0	Yes	No	No	No	No	No	No	No	No	No			No	No	No	0	0	1	0	1	D SS >20py
50	M	50140	6.95091	89	24.3983	110	248	0	1	1	0		0	1	0	2	11	31	0	No	No	No	No	No	No	No	No	No	No			No	No	No	0	0	0	0	0	G S >20py
48	M	61900	5.4496	85	23.7491	167	249	0	1	1	0		0	0	0	2	5	2	0	No	No	No	No	No	No	No	No	No	No			No	No	No	0	0	0	0	0	B SS <10py
51	M	57311	6.40306	82	22.546	82	133	0	0	1	0	0	0	1	0	1	6	0	0	Yes	No	No	No	No	No	Yes	No	No	No			No	No	No	0	0	1	0	1	A Never smoke
31	M	52875	11.1514	75	19.6776	45	130	0	0	0	0		0	0	0	1	1	7.5	0	Yes	No	No	No	No	No	No	No	No	No			No	No	No	0	0	1	0	1	E S <10py
52	M	47811	5.42047	80	22.0641	87	101	0	1	1	0	0	0	0	0	2	10	11.6	0	Yes	Yes	No	No	No	No	No	No	Yes	No	1	6	No	No	No	0	0	1	0	1	F S 11-20py
39	F	45679	22.418	106	30.2172	74	487		1	1	0		0	0	0	1	0	0	0	No	No	No	No	No	No	No	No	No	No			No	No	No	0	0	0	0	0	A Never smoke
47	F	37369	19.0404	69	17.0117	35	47	0	0	0	0		0	0	0	3	4	21.75	0	Yes	No	No	No	No	No	No	No	No	No			No	No	No	0	0	0	0	0	G S >20py
50	M	46748	13.9032	85	21.1553	118	243	1	0	0	0		0	0	0	3	3	28.5	0	No	No	No	No	No	No	No	No	No	No			No	No	No	0	0	0	0	0	D SS >20py
61	M	53483	3.79995	83	21.0067	151	175	1	0	1	1	0	0	1	0	2	16	11.2	0	Yes	No	No	No	No	No	No	No	No	No			No	No	No	0	0	1	0	1	C SS 11-20py
58	F	35192	22.872	85.5	22.7371	126	309		0	0	0		0	0	0	1	2	67.5	0	No	No	No	No	No	No	No	No	No	No			No	No	No	0	0	0	0	0	G S >20py
38	M	49332	34.7729	96	27.7967	65	387		0	0	0	0	0	0	0	1	5	12.75	0	No	No	No	No	No	No	No	No	No	No			No	No	No	0	0	0	0	0	F S 11-20py
25	M	58127	8.786	77	21.2599	41	121	0	1	0	0	0	0	0	0	1	0	0	0	No	No	No	No	No	No	No	No	No	No			No	No	No	0	0	0	0	0	A Never smoke
52	M	45511	12.6192	77	20.6755	138	225	0	1	0	0		0	0	0	3	5	9	0	Yes	No	No	No	No	No	No	No	No	No			No	No	No	0	0	1	0	1	B SS <10py
39	F	35900	28.8328	85	21.4996	74	260	1	1	0	0		0	0	0	2	3	27	0	Yes	No	No	No	No	No	No	No	No	No			No	No	No	0	0	1	0	1	G S >20py
48	M	66532	6.78051	90	25.0438	150	269	0	1	1	0	0	0	0	0	2	11	21	0	Yes	No	No	No	No	No	No	No	No	No			No	No	No	0	0	0	0	0	G S >20py
62	M	67215	29.5076	115	31.9602	447	668	0	1	0	1	0	0	1	0	1	17	0	0	Yes	No	No	No	Yes	No	No	No	No	Yes			No	No	No	0	0	1	0	1	A Never smoke
44	M	67415	10.1265	95	26.2346	212	396	0	1	0	0		0	0	0	1	13	7.5	0	No	No	No	No	No	No	No	No	No	No			No	No	No	0	0	0	0	0	E S <10py
57	M	47829	11.5689	90	23.8417	113	240	1	0	1	0	0	0	0	0	3	12	30	0	Yes	No	No	No	No	No	No	No	No	No			No	No	No	0	0	0	0	0	G S >20py
44	M	59336	5.23269	83	24.4061	96	177		0	0	0	0	0	0	0	3	1	4.8	0	Yes	No	No	No	No	No	No	Yes	No	No			No	No	No	0	0	1	0	1	B SS <10py
57	M	56104	9.47964	91	24.8016	103	261	0	1	0	1	0	1	1	1	2	6	18.5	0	Yes	No	No	No	No	No	No	No	No	No			No	No	No	0	0	1	1	1	C SS 11-20py
55	M	55460	6.47793	82	19.8949	104	150	0	0	0	0	0	1	1	0	2	15	44	1	Yes	No	No	No	No	No	No	No	Yes	No	1	15	No	No	No	0	0	1	1	1	G S >20py
26	M	54356	25.0195	79	21.9945	83	202	0	1	0	0		0	0	0	1	0	0	0	Yes	No	No	No	No	No	No	No	No	No			No	No	No	0	0	0	0	0	A Never smoke
46	M	46793	19.8128	90	22.9723	183	357	0	0	0	0		0	0	0	1	9	0	0	No	No	No	No	No	No	No	No	No	No			No	No	No	0	0	0	0	0	A Never smoke
42	F			82	25.3812	147	357	1	0	0	0		0	0	0	3	0	49	0	No	No	No	No	No	No	No	No	No	No			No	No	No	0	0	0	0	0	G S >20py
48	M	50921	28.9112	89	26.3953				0	0	0	0	1	1	0	3	7	34	0	Yes	Yes	No	No	No	No	Yes	No	No	No			No	No	No	0	0	1	1	1	G S >20py
46	M	50085	8.10513	82	20.7326	218	288	0	0	1	0		0	1	0	1	15	22	1	Yes	No	No	No	No	No	No	No	Yes	No	1	12	No	No	No	0	0	1	0	1	G S >20py
46	M	55240	5.23536	79.5	21.0557	78	139		0	1	0		0	0	0	3	2	10.5	0	No	Yes	No	No	No	No	No	No	No	No			No	No	No	0	0	1	0	1	C SS 11-20py
37	M	50707	26.1473	79	21.7776	73	215	0	0	0	0	0	0	0	0	1	7	4	0	No	No	No	No	No	No	No	No	No	No			No	No	No	0	0	0	0	0	E S <10py
57	M	58465	16.1479	91	26.2976	137	281	0	0	0	0	0	1	1	0	3	21	35	0	Yes	No	No	No	No	No	No	No	No	No			No	No	No	0	0	1	1	1	G S >20py
42	M	55779	17.6425	95	26.8737	167	334	0	0	0	0		0	0	0	1	10	8	0	Yes	No	No	No	Yes	No	Yes	No	No	No			No	No	No	0	0	0	0	0	E S <10py
44	F	43891	11.8432	79	23.0871	100	281		1	1	0	0	0	0	0	1	1	0	0	No	No	No	No	No	No	No	No	Yes	No	1	5	No	No	No	0	0	0	0	0	A Never smoke
48	F					99	311	0		0	1	1	0	1	0	1		10	0	Yes	No	No	No	No	No	No	No	No	No			No	No	No	0	0	1	0	1	B SS <10py
47	M							1		0	0	1	0	0	0	3		22.5	0	Yes	No	No	Yes	Yes	No	No	No	No	Yes			No	No	Yes	0	0	1	0	1	G S >20py
45	M			83	22.2193	121	290	0	0	0	0	0	0	1	0	2	3	0	0	Yes	No	No	No	No	No	No	No	No	No			No	No	No	0	0	1	0	1	A Never smoke
53	M	40779	18.5871	72	17.9123	331	388	0	0	0	0		0	0	0	1	9	34	0	Yes	No	No	No	No	No	No	No	No	No			No	No	No	0	0	1	0	1	G S >20py
52	M	55500	11.9949	89	25.0135	212	311	0	1	1	0	0	0	0	0	2	5	25.5	0	No	No	No	No	No	No	No	No	No	No			No	No	No	0	0	0	0	0	D SS >20py
49	M	50300	9.71324	83	21.6404	83	137		0	0	0		0	0	0	3	7	51	0	Yes	Yes	No	No	No	No	No	No	No	No			No	No	No	0	0	1	0	1	G S >20py
59	M	52169	7.11137	84	21.5657	160	220	0	1	1	0	0	1	1	0	2	16	20.6	0	Yes	No	No	No	No	No	No	No	No	No			No	No	No	0	0	1	1	1	G S >20py
49	M	49637	21.4464	89	22.4703	101	253	0	0	0	0		1	1	0	1	18	28.75	0	No	No	No	No	No	No	Yes	No	No	No			No	No	No	0	0	1	1	1	G S >20py
41	F	39079	26.261	79	19.5276	66	179	0	1	0	0	0	0	0	0	3	0	34	0	Yes	No	No	No	No	No	Yes	No	No	No			No	No	No	0	0	1	0	1	G S >20py
47	F	72952	42.5436	152	56.0803	396	1137	1	0	0	0	0	0	0	0	3	1	36	0	No	No	No	No	No	No	No	No	No	No			No	No	No	0	0	0	0	0	G S >20py
42	M	50125	24.7691	91.5	26.1524	116	399	0	1	0	0		0	0	0	1	3	0	0	No	No	No	No	No	No	No	No	No	No			No	No	No	0	0	0	0	0	A Never smoke
49	F					154	554			0	0	1	0	0	0	3	1	7.2	0	No	No	No	No	No	No	No	No	No	No			No	No	No	0	0	0	0	0	B SS <10py
69	M	49205	17.2261	85	22.6004	173	254	0	1	1	0	0	0	0	0	2	14	0.4	0	No	No	No	No	No	No	No	No	No	No			No	No	No	0	0	0	0	0	E S <10py
49	M	60382	8.33715	83	22.3152	112	188	0	1	0	0	0	0	1	0	3	10	18.6	0	Yes	No	No	No	No	No	No	No	No	No			No	No	No	0	0	1	0	1	F S 11-20py
42	F	42040	12.85	89	24.2659	58	342	0	0	0	1	0	0	0	0	2	1	21.75	0	No	No	No	No	No	No	No	No	No	No			No	No	No	0	0	0	0	0	G S >20py
45	M	48587	5.55779	76	18.5628	74	103	1	0	0	0	0	0	1	0	3	2	29	0	No	Yes	No	No	No	No	No	No	No	No			No	No	No	0	0	1	0	1	G S >20py
39	M			87	23.0476	155	230	0	0	0	0	0	0	0	1	2	1	40	0	No	No	No	No	No	No	No	No	No	No			No	No	No	0	0	0	1	1	D SS >20py
49	M	46637	9.7011	77	19.9573	143	223	0	1	0	0		0	0	0	1	3	0	0	Yes	Yes	No	No	No	No	No	No	No	No			No	No	No	0	0	1	0	1	A Never smoke
48	M	48273	13.9199	85	22.4784	151	243	0	0	1	0	0	0	0	0	2	20	13.5	0	Yes	Yes	No	No	No	No	Yes	No	No	No			No	No	No	0	0	1	0	1	F S 11-20py
59	F	32994	21.6927	84	24.8257	88	397	0	0	0	0		0	0	0	2	9	1	0	No	No	No	No	No	No	No	No	No	No			No	No	No	0	0	0	0	0	E S <10py
56	F	40357	30.5694	76	20.3243	79	300	0	1	0	0		0	0	0	2	1	16	0	No	No	No	No	No	No	No	No	No	No			No	No	No	0	0	0	0	0	C SS 11-20py
52	M	50329	15.8	90	24.8086	169	328		0	0	0	0	0	0	0	2	15	66	0	Yes	Yes	No	Yes	Yes	Yes	No	No	No	Yes			No	Yes	Yes	1	0	1	0	1	G S >20py
55	M	58597	13.977	93	22.9394	135	216	0	0	1	1	0	0	0	0	3	10	2.5	0	Yes	No	No	No	No	No	No	No	No	No			No	No	No	0	0	1	0	1	B SS <10py
50	F	42596	25.8541	74	21.4309	39	77	0	1	1	0	0	0	1	0	3	1	47.5	0	Yes	No	No	No	No	No	Yes	No	No	No			No	No	No	0	0	1	0	1	G S >20py
65	M	62493	23.016	105	27.0853	268	464	0	0	0	0	0	0	1	0	1	11	2.5	0	Yes	No	No	No	No	No	No	No	No	No			No	No	No	0	0	1	0	1	B SS <10py
51	M	54301	24.3124	87	21.2727	141	265	0	1	0	0	0	0	0	0	3	3	7.5	0	Yes	No	No	No	No	No	No	No	No	No			No	No	No	0	0	1	0	1	B SS <10py
51	M	43348	10.9371	76	17.1881	97	191	0	1	0	1		0	0	0	2	6	62	0	Yes	Yes	No	No	No	No	Yes	No	No	No			No	No	No	0	0	1	0	1	G S >20py
45	M	51355	7.89206	85	22.9058	200	281		1	0	0		0	0	0	3	7	28.8	0	Yes	No	No	No	No	No	No	No	No	No			No	No	No	0	0	1	0	1	G S >20py
40	M	47856	15.3713	88	24.0473	150	287	0	0	0	0		0	0	0	3	1	6	0	Yes	No	No	No	No	No	No	No	No	No			No	No	No	0	0	0	0	0	B SS <10py
47	F	39930	21.9406	81	22.1554	98	318	0	0	0	0		0	0	0	3	1	0	0	No	No	No	No	No	No	No	No	No	No			No	No	No	0	0	0	0	0	A Never smoke
53	M	47936	28.5867	88	21.8851	108	262	0	1	1	0	0	1	1	0	3	6	30	0	No	No	No	No	No	No	Yes	No	No	No			No	No	No	0	0	0	1	1	G S >20py
45	F	32914	11.1045	78	17.4818	107	219	0	0	0	0		0	0	0	3	1	24.75	0	Yes	No	No	No	No	No	No	No	Yes	No	1	6	No	No	No	0	0	1	0	1	G S >20py
48	M	53532	5.52423	77	21.0306	65	120	1	1	0	0	0	0	0	0	1	3	17	0	Yes	No	No	No	No	No	No	No	No	No			No	No	No	0	0	1	0	1	F S 11-20py
50	F	39809	11.1536	75	20.1649	58	183	0	1	0	0	0	0	0	0	2	2	2.6	0	No	No	No	No	No	No	No	Yes	No	No			No	No	No	0	0	0	0	0	E S <10py
51	M	42676	7.14795	78	20.2989	135	224	1	0	0	0	0	0	0	0	3	4	30	0	Yes	No	No	No	No	No	No	No	No	No			No	No	No	0	0	1	0	1	G S >20py
46	F	32133	22.4368	86	18.75	153	344	0	0	1	0	0	0	0	0	3	6	79.1	0	No	No	No	No	No	No	No	No	No	No			No	No	No	0	0	0	0	0	G S >20py
53	M	62040	19.8984	110	29.5766			0	0	1	0	0	0	1	0	2	7	10	0	No	Yes	No	No	No	No	Yes	No	No	No			No	No	No	0	0	0	0	0	B SS <10py
46	M	56211	9.29434	89	23.1206	136	202	1	0	0	0	0	0	1	0	3	2	20.25	0	Yes	No	No	No	No	No	No	No	No	No			No	No	No	0	0	1	0	1	D SS >20py
45	F	40455	30.3153	99	23.7649	140	482	0	1	0	0	0	0	0	1	1		1.5	0	Yes	Yes	No	No	No	No	No	No	No	No			No	No	No	0	0	1	1	1	B SS <10py
53	M	49882	2.5501	86	22.2068	52	109	0		1	0	1	1	1	0		3	15	0	Yes	Yes	No	No	No	No	No	No	No	No			No	No	No	0	0	1	1	1	F S 11-20py
45	F	44298	38.3358	84	25.1607	132	409	0	0	1	0		0	0	0	3	1	15	0	No	No	No	No	No	No	No	No	No	No			No	No	No	0	0	0	0	0	F S 11-20py
38	M	57501	12.9079	94	25.1558	225	352	0	0	1	0	0	0	0	0	2	1	0	0	No	No	No	No	No	No	No	No	No	No			No	No	No	0	0	0	0	0	A Never smoke
46	M	62442	8.69447	83.5	26.396	144	216	0	0	0	0	0	0	0	0	2	12	33	0	No	No	No	No	No	No	No	No	No	No			No	No	No	0	0	0	0	0	G S >20py
35	M	54465	15.8915	78	22.7204	73	181	0	1	0	0		0	0	0	1	0	0	0	No	No	No	No	No	No	No	No	Yes	No	1	7	No	No	No	0	0	0	0	0	A Never smoke
47	M	60242	13.9989	100	27.5395	223	469	1	0	1	0	0	0	1	0	2	7	37.75	0	Yes	No	No	No	No	No	Yes	No	No	No			No	No	No	0	0	1	0	1	G S >20py
51	M	51905	10.9883	78	22.7583	106	281	0	0	0	0		0	0	1	2	6	4	0	No	Yes	No	No	No	No	No	No	No	No			No	No	No	0	0	0	0	0	B SS <10py
53	M	57915	12.2055	98	25.6784	314	453	0	0	0	0		0	1	0	3	7	19.95	0	No	No	No	No	No	No	Yes	No	No	No			No	No	No	0	0	0	0	0	C SS 11-20py
57	M	55203	5.64273	85	21.7245	181	201	0	1	0	0		1	1	0	2	19	22.55	0	Yes	No	No	No	No	No	No	No	No	No			No	No	No	0	0	1	1	1	G S >20py
56	F	38398	26.2639	83	22.1828	99	322	0	0	0	0		0	0	0	3	0	23	0	Yes	No	No	No	No	No	No	No	No	No			No	No	No	0	0	1	0	1	D SS >20py
46	F	42572	21.0438	90	23.472	95	405	0	1	0	0	0	0	0	0	3	0	30	0	Yes	No	No	No	No	No	No	No	No	No			No	No	No	0	0	0	0	0	G S >20py
49	M	43463	14.035	83	20.8209	116	190	0	0	1	1		0	0	0	3	7	14.4	0	Yes	No	No	No	No	No	No	No	No	No			No	No	No	0	0	0	0	0	F S 11-20py
47	F	45386	12.448	80	23.0249	78	213	0	1	0	0	0	0	0	0	1	1	14	0	No	No	No	No	No	No	No	No	Yes	No	1	6	No	No	No	0	0	0	0	0	F S 11-20py
53	M	43642	18.4853	92	25.1386	157	411	0	1	1	0		0	0	0	3	7	18	0	No	No	No	No	No	No	No	No	No	No			No	No	No	0	0	0	0	0	C SS 11-20py
50	M	53611	9.28833	91	22.8571			1	0	0	0		0	0	0	3	9	9.5	1	Yes	Yes	No	No	No	No	Yes	No	Yes	No	1	5	No	No	No	0	0	1	0	1	E S <10py
61	M	46595	12.6196	82	21.2585	94	230	0	1	1	1	0	0	1	0	2	12	23	0	Yes	No	No	No	No	No	No	No	No	No			No	No	No	0	0	1	0	1	G S >20py
40	M	57659	18.5489	102	26.6775	161	463	0	0	0	0	0	0	0	0	1	12	27	0	Yes	No	No	No	Yes	No	No	No	No	No			No	No	No	0	0	1	0	1	G S >20py
47	F	33410	14.9771	77	19.4797	108	262	1	0	0	0	0	0	0	0	3	1	23.7	0	Yes	Yes	No	No	No	No	No	Yes	No	No			No	Yes	No	0	0	1	0	1	G S >20py
43	M	62284	18.3905	101.5	29.732	136	524		0	1	0	0	0	0	0	2	2	0	0	No	No	No	No	No	No	No	No	Yes	No	1	5	No	No	No	0	0	0	0	0	A Never smoke
42	F	39382	14.3778	75	22.2872	61	222	0	1	0	0	0	0	0	0	2	0	4.5	0	No	No	No	No	No	No	No	No	No	No			No	No	No	0	0	0	0	0	B SS <10py
56	M	51360	17.2387	78	20.8226	43	95	0	0	1	0	0	0	0	0	1	14	0	1	Yes	Yes	No	No	No	No	Yes	No	No	No			No	No	No	0	0	1	0	1	A Never smoke
48	M	66867	14.9788	103	31.0859	168	426	0	0	1	0	0	0	1	0	3	4	0	0	Yes	No	No	No	No	No	No	No	No	No			No	No	No	0	0	1	0	1	A Never smoke
17	F	46288	9.63848	86	21.6397	119	239	0	1	0	0	0	0	0	0	2	0	0	0	No	No	No	No	No	No	No	No	No	No			No	No	No	0	0	0	0	0	A Never smoke
45	M	66331	16.7474	93	26.4644	157	249	0	1	0	0	0	0	0	0	3	12	12.4	0	Yes	No	No	No	No	No	No	No	No	No			No	No	No	0	0	0	0	0	F S 11-20py
44	M	56693	10.1257	84	22.2832	92	179	1	0	1	0	0	0	0	0	3	13	28	0	Yes	No	No	No	Yes	No	No	No	Yes	Yes	3	5	No	No	No	1	0	1	0	1	G S >20py
44	F	40620	5.45981	83	18.2868	112	209	0	1	0	0		0	0	0	3	1	7	0	No	No	No	No	No	No	No	Yes	Yes	No	1	6	No	No	No	0	0	0	0	0	B SS <10py
46	F	36834	28.0042	96	25.0956	118	400	0	1	1	0	0	1	1	0	3	0	22	0	No	No	No	No	No	No	No	No	No	No			No	No	No	0	0	0	1	1	D SS >20py
42	M	50918	5.57345	78	20.7305	99	184		0	0	0		0	0	0	2	1	0	0	Yes	No	No	No	No	No	No	No	Yes	No	1	6	No	No	No	0	0	0	0	0	A Never smoke
39	F	42592	22.7395	90	25.3968	206	409	0	1	1	0		0	0	0	3	1	21	0	No	Yes	No	No	No	No	Yes	No	No	No			No	No	No	0	0	0	0	0	G S >20py
33	M	48669	9.43202	83	19.7932	113	228	0	1	0	0	0	0	0	0	1	0	0	0	No	No	No	No	No	No	No	No	No	No			No	No	No	0	0	0	0	0	A Never smoke
47	F	36567	30.8581	86	23.058	95	374	0	1	0	0	0	0	0	0	2	3	30.5	0	Yes	No	No	No	No	No	No	No	No	No			No	No	No	0	0	1	0	1	G S >20py
53	M	45938	11.6425	81	19.8631	45	63	0	1	1	0		0	1	0	2	18	27	0	Yes	No	No	No	No	No	Yes	No	No	No			No	No	No	0	0	1	0	1	G S >20py
42	F	38134	16.6773	76	20.745	121	272		0	0	0	0	0	0	0	1	1	13.8	0	No	No	No	No	No	No	No	No	No	No			No	No	No	0	0	0	0	0	F S 11-20py
38	F	43667	19.1277	85	21.9363	51	335	0	0	1	0		0	0	0	1	0	0	0	No	No	No	No	No	No	No	No	No	No			No	No	No	0	0	0	0	0	A Never smoke
39	M	55674	7.73773	84	22.571	99	149	1	1	0	0		0	0	0	2	7	19.5	0	Yes	No	No	No	No	No	No	No	No	No			No	No	No	0	0	1	0	1	F S 11-20py
37	F	37822	30.657	82	24.8105	82	339	0	0	0	0		0	0	0	1	0	10	0	Yes	No	No	No	No	No	No	No	No	No			No	No	No	0	0	0	0	0	B SS <10py
52	F	41587	19.2863	81	25.2182	98	279	0	0	1	0	0	0	0	0	2		0	0	No	No	No	No	No	No	No	Yes	No	No			No	No	No	0	0	0	0	0	A Never smoke
66	M	57293	8.2083	87	24.9202	146	230	0	0	1	1	0	0	0	1	3	19	17.8	0	Yes	Yes	No	No	No	No	No	No	No	No			No	No	No	0	0	1	1	1	C SS 11-20py
34	M	50425	17.8605	85	22.7688	81	211	0	1	0	0		0	0	0	1	0	5.1	0	No	No	No	No	No	No	No	No	No	No			No	No	No	0	0	0	0	0	E S <10py
57	F	39640	4.58682	79	21.1377	209	285	1	0	1	0		1	1	0	1	5	22.5	0	Yes	No	No	No	No	No	No	No	No	No			No	No	No	0	0	0	1	1	G S >20py
47	F	42186	32.9782	77	20.9212	81	203	0	0	0	0		0	0	0	3	1	36	0	No	No	No	No	No	No	No	Yes	No	No			No	No	No	0	0	0	0	0	G S >20py
47	F	36457	20.0656	75	20.4998	110	267	1	0	0	0	0	0	0	0	2	0	21.75	0	Yes	No	No	No	Yes	No	No	Yes	No	No			No	No	No	0	0	1	0	1	D SS >20py
54	M	58021	19.0216	111	30.424	307	582	0	0	1	0		0	0	0	2	7	0	0	No	No	No	No	No	No	No	No	No	No			No	No	No	0	0	0	0	0	A Never smoke
50	M	53104	16.8299	79	22.2762	47	135	0	0	0	0	0	0	1	0	3	3	0	0	Yes	No	No	No	No	No	No	No	No	No			No	No	No	0	0	1	0	1	A Never smoke
45	M	54638	12.4081	93	25.0254	133	334	1	0	0	0		1	1	0	3		28.75	0	Yes	No	No	No	No	No	No	No	No	No			No	No	No	0	0	1	1	1	G S >20py
54	M	66881	16.1036	102	28.1489	201	403		1	0	0		0	1	1	3	7	56	0	No	No	No	No	No	No	No	No	No	No			No	No	No	0	0	0	1	1	D SS >20py
62	M	54356	11.8104			201	352	0	0	0	0		1	1	0	2		37.75	0	Yes	No	No	No	No	No	No	No	No	No			No	No	No	0	0	1	1	1	G S >20py
48	M	52330	8.36224	85	23.5409	148	245	1	1	0	1		0	0	0	2	2	16.2	0	Yes	No	No	No	No	No	No	No	No	No			No	No	No	0	0	1	0	1	C SS 11-20py
48	F	36746	19.0524	88	20.8723	64	291	0	0	0	0	0	0	0	0	3		13.5	0	No	No	No	No	No	No	No	No	No	No			No	No	No	0	0	0	0	0	F S 11-20py
42	F	37907	14.3506	87.5	24.8879	179	339	0	0	0	0	0	0	0	0	2	0	1.05	0	Yes	No	No	No	No	No	No	No	No	No			No	No	No	0	0	0	0	0	B SS <10py
49	M	55704	9.4269	85.5	21.142	145	258	1	0	0	0	0	0	0	0	3	6	35	0	Yes	No	No	No	No	No	No	No	No	No			No	No	No	0	0	1	0	1	G S >20py
57	M	49098	6.6975	79	21.9098	92	133	0	0	0	0	0	1	1	0	1	8	33	0	Yes	Yes	No	No	No	No	No	No	No	No			No	No	No	0	0	1	1	1	G S >20py
38	M	47839	11.5576	80	20.6489	153	237	1	0	1	0	0	0	0	0	3	1	0	0	Yes	No	No	No	No	No	No	No	No	No			No	No	No	0	0	1	0	1	A Never smoke
58	M	57720	5.26692	92	23.9464	212	344	0	0	1	1		1	1	0	1	23	40.75	0	Yes	No	No	No	No	No	Yes	No	No	No			No	No	No	0	0	1	1	1	G S >20py
66	M	62212	12.3495	108	29.8587	161	275	0	0	1	0		0	1	0	3	18	7	0	Yes	Yes	No	No	No	No	No	No	No	No			No	No	No	0	0	1	0	1	B SS <10py
46	F	37581	21.6234	82	21.146	54	241	0	1	0	0	0	0	0	0	2	0	0	0	Yes	No	No	No	No	No	No	No	No	No			No	No	No	0	0	0	0	0	A Never smoke
61	M	49794	6.95024		20.3555	102	182	0	0	1	0		1	1	0	3	12	18.75	0	Yes	Yes	No	No	No	No	No	Yes	No	No			No	No	No	0	0	1	1	1	F S 11-20py
52	M	48712	13.281	81	24.6702	54	95	0	1	0	0	0	1	1	0	3	6	22	0	Yes	No	No	No	No	No	No	No	No	No			No	No	No	0	0	1	1	1	D SS >20py
60	M	67052	25.6891	114	34.7554	871	1190	0	1	1	0	0	1	1	0	1	9	40.25	0	Yes	No	No	No	No	No	No	No	No	No			No	No	No	0	0	1	1	1	D SS >20py
48	M	57681	24.1495	98	27.4506	258	477	0	0	0	0		0	0	0	2	5	18	0	No	No	No	No	No	No	No	No	No	No			No	No	No	0	0	0	0	0	C SS 11-20py
48	F	43826	14.8878	92	24.8047	194	402	1	0	1	0		0	0	0	2	1	54	0	Yes	No	No	No	No	No	No	No	No	No			No	No	No	0	0	0	0	0	D SS >20py
39	M	62002	15.3634	84	25.2839	31	105	0	1	0	0	0	0	0	0	1	1	0	0	No	No	No	No	No	No	No	No	No	No			No	No	No	0	0	0	0	0	A Never smoke
41	M	47588	19.7242	78	19.7825	48	119	0	1	0	0		0	0	0	1	7	18	0	No	No	No	No	No	No	No	No	No	No			No	No	No	0	0	0	0	0	F S 11-20py
53	F	42719	30.9622	85	22.9182	127	379	0	0	0	0	0	0	1	0	3	5	16.75	0	Yes	No	No	No	No	No	No	No	No	No			No	No	No	0	0	1	0	1	F S 11-20py
50	F	39984	13.3951	87	23.2031	160	355	0	1	0	0	0	0	1	0	2	1	0	0	Yes	No	No	No	No	No	No	No	No	No			No	No	No	0	0	0	0	0	A Never smoke
63	M	53819	10.3737	85	24.7366	121	253	0	0	1	1	0	0	1	0	2	13	16.5	0	Yes	No	No	No	No	No	No	No	Yes	No	1	5	No	No	No	0	0	1	0	1	F S 11-20py
47	M	55337	12.2019	88	23.0204	108	238	0	1	0	0		0	0	0	3	9	34.75	0	No	No	No	No	No	No	No	No	No	No			No	No	No	0	0	0	0	0	G S >20py
44	M	61422	7.22632	86	23.0457	153	240	0	1	0	0	0	0	0	0	1	2	10	0	Yes	No	No	No	No	No	No	No	No	No			No	No	No	0	0	0	0	0	B SS <10py
53	M	58680	5.03385	82	23.5938	175	272	0	1	1	0		0	0	0	1	10	34	0	Yes	No	No	No	No	No	No	No	No	No			No	No	No	0	0	1	0	1	G S >20py
50	M	63091	20.5424	101	28.7087	198	486	0	0	1	0	0	0	0	0	2	12	28.5	0	No	No	No	No	No	No	Yes	No	No	No			No	No	No	0	0	0	0	0	G S >20py
49	F	41308	24.7722	86	21.2111	130	312	1	0	0	0	0	0	0	0	3	1	54	0	Yes	No	No	No	Yes	No	No	No	No	Yes			No	No	No	0	0	1	0	1	G S >20py
48	F	45982	31.1258	90	23.7939	126	309	0	1	0	0	0	0	0	0	3	1	70	0	Yes	Yes	No	No	No	No	Yes	No	No	No			No	No	No	0	0	1	0	1	G S >20py
43	F	43512	23.4476	94	24.3824	131	389	0	0	0	0	0	0	0	0	1	0	0	0	No	No	No	No	No	No	No	No	No	No			No	No	No	0	0	0	0	0	A Never smoke
42	M	49893	5.7801	74	20.6852	53	96	0	0	0	0	0	0	0	0	2	1	29	0	Yes	No	No	No	No	No	No	No	No	No			No	No	No	0	0	1	0	1	G S >20py
46	M	38058	12.5227	73	16.9812	63	73	0	1	0	0		0	0	0	2	6	0	0	Yes	No	No	No	No	No	No	No	No	No			No	No	No	0	0	1	0	1	A Never smoke
44	M	62455	5.66187	88	26.8503	101	166		1	1	0		0	0	0	3	9	29	0	Yes	Yes	No	No	No	No	No	No	No	No			No	No	No	0	0	1	0	1	G S >20py
48	M	55899	5.32479	81	22.0225	91	201		0	0	0	0	0	0	0	3	4	54	0	No	No	No	No	No	No	No	No	No	No			No	No	No	0	0	0	0	0	G S >20py
42	M	51888	6.62543	78	20.0327	114	155	0	1	0	0		0	1	0	1	15	14.75	0	Yes	No	No	No	No	No	No	No	No	No			No	No	No	0	0	0	0	0	F S 11-20py
60	M	64231	11.3043	101	31.5862	260	502	0	0	0	1		0	1	0	1	13	0	0	Yes	No	No	No	No	No	No	No	No	No			No	No	No	0	0	0	0	0	A Never smoke
51	M	47212	23.7738	89	22.8164	138	289	0	1	0	0		0	0	0	1	15	10.4	0	No	No	No	No	No	No	Yes	No	No	No			No	No	No	0	0	0	0	0	F S 11-20py
46	M	60731	4.49718	81	21.5349	60	104	1	1	0	0	0	0	0	0	2	1	5.2	0	No	No	No	No	No	No	No	No	No	No			No	No	No	0	0	0	0	0	B SS <10py
46	M	60450	7.38065	82.5	23.1031	126	198	1	0	1	0	0	0	1	0	3	8	2.5	0	Yes	No	No	No	No	No	No	No	No	No			No	No	No	0	0	0	0	0	B SS <10py
44	F			71	17.6176	44	111	0	0	0	0	0	0	0	0	1	1	13.75	0	Yes	No	No	No	No	No	No	No	No	No			No	No	No	0	0	0	0	0	F S 11-20py
54	F	40572	20.948	86	22.0456	112	284	0	1	0	0		0	0	0	1	1	0	0	Yes	No	No	No	No	No	No	Yes	No	No			No	No	No	0	0	0	0	0	A Never smoke
45	F	47762	8.54127	89	23.3665	128	304		0	0	0		0	0	0	3	1	21	0	Yes	No	No	No	No	No	No	No	No	No			No	No	No	0	0	1	0	1	G S >20py
36	M	74180	15.7168	108	30.4409	341	613		0	0	0		0	0	0	1	5	30	0	Yes	No	No	No	No	No	No	Yes	No	No			No	No	No	0	0	0	0	0	G S >20py
45	F					52	185			0	0	1	0	0	0	2	0	21	0	No	No	No	No	No	No	No	No	No	No			No	No	No	0	0	0	0	0	G S >20py
40	F	40736	18.1653	72	18.4425	33	105		1	0	0	0	0	0	0	1	0	0	0	Yes	No	No	No	No	No	No	No	No	No			No	No	No	0	0	1	0	1	A Never smoke
48	M	48714	22.3751	88	26.3781	44	225	0	0	0	0		0	0	0	3	3	0	0	No	No	No	No	No	No	No	No	No	No			No	No	No	0	0	0	0	0	A Never smoke
50	M	56394	11.7938	90	26.3229	130	287	0	0	1	0	0	0	1	0	2	6	25	0	No	No	No	No	No	No	Yes	No	No	No			No	No	No	0	0	0	0	0	D SS >20py
39	M	52253	8.97805	78	21.1493	83	193	0	1	0	0		0	0	0	1	1	15.75	0	No	No	No	No	No	No	No	No	No	No			No	No	No	0	0	0	0	0	F S 11-20py
55	M	56669	16.8017	97	25.0438	173	381		1	1	1		0	0	0	3	5	29	0	Yes	No	No	No	No	No	No	No	No	No			No	No	No	0	0	0	0	0	G S >20py
52	M	50994	11.0813	83	21.0321	82	191	0	0	0	0	0	0	1	0	2	10	16.5	0	Yes	No	No	No	No	No	No	No	No	No			No	No	No	0	0	0	0	0	F S 11-20py
35	M	51055	4.50584	79	21.2765	67	135	0	0	0	0	0	0	0	0	2	6	10	0	No	No	No	No	No	No	No	No	No	No			No	No	No	0	0	0	0	0	E S <10py
47	M	45878	6.4312	72	17.5415	54	629	0	0	1	0		0	1	0	3	9	18	0	Yes	No	No	No	No	No	No	No	No	No			No	No	No	0	0	1	0	1	F S 11-20py
24	F	42408	10.9998	82	21.0772	79	223	0	0	0	1		0	0	0	3	0	10	1	Yes	No	No	No	No	No	No	No	Yes	No	1	5	No	No	No	0	0	1	0	1	E S <10py
70	M	59595	8.16903	93	25.5605	160	278	0	0	1	1	0	0	1	0	2	16	60.6	0	Yes	Yes	No	No	No	No	Yes	No	No	No			No	Yes	No	0	0	1	0	1	D SS >20py
48	M	58072	10.7807	84	23.4509	26	91		1	0	0	0	0	1	0	1	6	35	0	Yes	No	No	No	No	No	No	No	No	No			No	No	No	0	0	1	0	1	G S >20py
52	M	48900	22.836	101	28.1701	327	552	0	1	1	0	0	0	1	0	3	12	30	0	Yes	No	No	No	No	No	No	No	No	No			No	No	No	0	0	1	0	1	G S >20py
53	F	44178	23.647	78	22.8386	70	181		1	0	0	0	0	0	0	3	1	16.8	1	Yes	Yes	No	No	No	No	Yes	No	Yes	No	1	6	No	No	No	0	0	1	0	1	F S 11-20py
45	F	58160	19.9861	100	27.7696	179	428	0	0	0	1	0	0	0	0	2	1	8.8	0	Yes	No	No	No	No	No	No	No	No	No			No	No	No	0	0	0	0	0	B SS <10py
53	M	49145	10.0498	98	24.3791	333	441	0	0	1	0	0	1	1	1	3	7	20	0	Yes	No	No	No	No	No	No	No	No	No			No	No	No	0	0	1	1	1	C SS 11-20py
43	M	60098	8.90373	91	25.6276	126	286	0	1	0	0	0	1	1	0	3	2	0	0	Yes	No	No	No	No	No	No	Yes	No	No			No	No	No	0	0	1	1	1	A Never smoke
37	M	57649	14.3192	89	22.4074	116	268	0	1	0	0	0	0	0	0	1	3	40	0	Yes	No	No	No	No	No	No	No	No	No			No	No	No	0	0	1	0	1	G S >20py
42	M			89	22.9224	189	276	0	0	0	0	0	0	0	0	3	3	2	0	Yes	No	No	No	No	No	No	No	No	No			No	No	No	0	0	0	0	0	B SS <10py
42	F	38002	10.3255	72	19.1816	45	129	0	1	0	0	0	0	0	0	3	0	15	0	Yes	No	No	No	No	No	No	No	No	No			No	No	No	0	0	0	0	0	C SS 11-20py
46	M	56358	11.1267	95	26.7314	143	195	0	0	1	0	0	0	0	0	1	6	0	0	No	No	No	No	No	No	No	No	No	No			No	No	No	0	0	0	0	0	A Never smoke
48	F	43413	25.4249	90	24.5018	129	361	0	1	0	0		0	0	0	2		0	0	No	No	No	No	No	No	No	No	No	No			No	No	No	0	0	0	0	0	A Never smoke
45	F	35088	26.34	79	19.0965	64	228	0	0	1	0	0	0	0	0	2	0	1.25	0	Yes	Yes	No	No	No	No	No	No	No	No			No	No	No	0	0	1	0	1	B SS <10py
40	F	34201	7.36884	82	19.5228	86	216	0	0	1	0	0	0	0	0	2	1	26.1	0	Yes	No	No	No	Yes	No	No	Yes	No	No			No	No	No	0	0	1	0	1	G S >20py
45	M	57365	8.93912	86	21.7776	95	215	0	1	0	0	0	1	1	0	3	1	43.5	0	Yes	Yes	No	No	No	No	Yes	No	No	No			No	No	No	0	0	1	1	1	D SS >20py
37	F	43222	35.7756	90	27.0012	110	477	0	0	0	0		0	0	0	2	0	10.5	0	No	No	No	No	No	No	No	No	No	No			No	No	No	0	0	0	0	0	C SS 11-20py
47	M	58316	15.072	84	21.9475	84	179	0	1	1	0		0	0	0	3	12	24	0	No	No	No	No	No	No	No	No	Yes	No	1	7	No	No	No	0	0	0	0	0	G S >20py
51	M	42870	5.96211	70	17.2019	54	100	0	1	1	0		0	0	0	2	14	22.1	0	No	No	No	No	No	No	No	No	No	No						0	0	0	0	0	G S >20py
59	M	60400	12.2419	100	25.9043	304	418	1	0	1	0		0	0	0	3	9	3	0	Yes	No	No	No	No	No	Yes	No	No	No			No	No	No	0	0	1	0	1	E S <10py
71	M	61405	11.1541	90	26.1794	202	291	0	1	1	0		0	1	0	2	0	10	0	Yes	No	No	No	No	No	No	No	No	No			No	No	No	0	0	1	0	1	B SS <10py
53	M	54837	14.9096	91.5	24.7294	684	964	0	1	0	0		0	0	0	1	7	0	0	No	No	No	No	No	No	No	No	No	No			No	No	No	0	0	0	0	0	A Never smoke
50	M	41642	14.9731	81	20.7351	155	254	0	1	0	0	0	0	0	0	1	14	21	0	Yes	No	No	No	No	No	No	No	No	No			No	No	No	0	0	1	0	1	G S >20py
55	M	61804	13.4341	100	27.7177	176	370	0	1	0	0	0	0	1	0	3	6	0	0	Yes	Yes	No	No	No	No	Yes	No	Yes	No	1	7	No	No	No	0	0	1	0	1	A Never smoke
49	M	63585	14.5543	100	28.7197			1	0	0	1	0	0	0	0	3	4	34	0	Yes	No	No	No	No	No	Yes	No	No	No			No	No	No	0	0	1	0	1	G S >20py
40	M	60414	23.3914	96	28.1754	126	413	0	1	0	0	0	0	0	0	1	3	0	0	Yes	No	No	No	Yes	No	No	No	No	No			No	No	No	0	0	0	0	0	A Never smoke
51	F	42801	25.0433	81	25.4291	74	289	0	1	0	0	0	0	0	0	1		11.4	0	Yes	Yes	No	No	No	No	No	No	No	No			No	No	No	0	0	1	0	1	F S 11-20py
56	M	53701	7.82873	81	24.6519	176	231	0	1	1	0	0	0	0	0	2	10	27	0	Yes	No	No	No	No	No	No	No	Yes	No	1	9	No	No	No	0	0	1	0	1	G S >20py
48	M	54007	6.8453	77	19.805	21	41	0	0	0	0		0	0	0	1	14	23.8	0	Yes	No	No	No	No	No	No	No	No	No			No	No	No	0	0	1	0	1	G S >20py
49	M	56996	9.055	86	24.9499	150	265		0	0	0	0	0	0	0	2	24	19.5	0	Yes	No	No	No	No	No	No	No	No	No			No	No	No	0	0	1	0	1	F S 11-20py
42	F	38155	14.2233	73	19.0434	59	168	1	0	0	1		0	1	0	3	0	22.25	0	Yes	No	No	No	No	No	No	No	No	No			No	No	No	0	0	1	0	1	G S >20py
45	F	38976	5.58476	79	19.5231	106	190		0	0	1	0	0	0	0	2	0	0.75	0	No	No	No	No	No	No	No	No	No	No			No	No	No	0	0	0	0	0	B SS <10py
44	F	38878	16.5504	83	19.9816	86	270	0	1	0	0	0	0	0	0	3	1	21	0	Yes	No	No	No	No	No	No	No	No	No			No	No	No	0	0	1	0	1	G S >20py
52	M	47842	18.598	86	23.4115			1	0	1	0		0	0	0	3	25	15.2	0	Yes	No	No	No	No	No	No	No	No	No			No	No	No	0	0	1	0	1	F S 11-20py
57	M	55780	22.2748	100	25.7929	297	522		0	1	0	0	0	1	0	1	24	28.7	0	No	No	No	No	No	No	No	No	No	No			No	No	No	0	0	0	0	0	D SS >20py
47	F	42001	12.685	74	20.9644	58	194	0	0	0	0	0	0	0	0	1	1	35	0	Yes	No	No	No	No	No	Yes	No	No	No			No	No	No	0	0	1	0	1	G S >20py
64	M	78611	18.0784	118	33.9672	291	408	0	0	1	1		1	1	1	1	15	0	0	No	No	No	No	No	No	No	No	No	No			No	No	No	0	0	0	1	1	A Never smoke
48	F	35663	8.2612	70	16.7147	44	84	1	1	0	0	0	0	0	0	2	0	19.8	0	No	No	No	No	No	No	No	No	No	No			No	No	No	0	0	0	0	0	F S 11-20py
42	M	66900	19.0369	97	27.0956	132	379	0	1	1	0		0	0	0	3	1	9.6	0	Yes	No	No	No	No	No	No	No	No	No			No	No	No	0	0	1	0	1	B SS <10py
62	M	48972	8.11686	84	23.2917	260	506	1	1	0	0	0	0	1	0	1	11	0	0	Yes	Yes	No	No	No	No	No	No	No	No			No	No	No	0	0	1	0	1	A Never smoke
47	F	39162	11.098	73	18.7981	107	245	1	1	0	0		0	0	0	2	1	32	0	Yes	No	No	No	No	No	No	No	No	No			No	No	No	0	0	1	0	1	G S >20py
43	F	40571	33.1991	95	23.8017	113	411		1	0	0	0	0	1	0	1	1	23.75	1	Yes	No	No	No	No	No	No		Yes	No	2	5	No	No	No	0	0	1	0	1	D SS >20py
49	F	44168	28.6641	90	26.2032	115	384	1	1	1	0	0	0	1	0	3	3	16	0	No	No	No	No	No	No	No	No	No	No			No	No	No	0	0	0	0	0	F S 11-20py
65	M	57863	18.0107	109	29.8665	399	577	0	1	1	1	0	0	1	0	3	7	47.5	0	Yes	No	No	No	No	No	No	No	No	No			No	No	No	0	0	0	0	0	D SS >20py
44	F	47127	12.4808	87	21.9671	82	220	0	1	0	0	0	0	0	0	3	3	22.5	0	Yes	Yes	No	No	No	No	No	No	No	No			No	No	No	0	0	1	0	1	G S >20py
45	F	41167	25.9035	90	21.8182	110	356	0	0	0	0		0	0	0	3	3	32.5	0	Yes	Yes	No	No	No	No	No	No	No	No			No	No	No	0	0	1	0	1	G S >20py
53	M	61840	27.1492	96	27.4421	190	386		1	1	0	0	0	0	0	2	6	7	0	No	No	No	No	No	No	Yes	No	No	No			No	No	No	0	0	0	0	0	E S <10py
45	M	57076	5.82816	80	23.0546	130	177		1	0	0		0	0	0	2	4	14.25	0	No	No	No	No	No	No	No	No	No	No			No	No	No	0	0	0	0	0	C SS 11-20py
44	F	37091	11.1941	78	20.4783	121	239	0	0	0	0	0	0	0	0	3	0	13.1	0	No	No	No	No	No	No	Yes	No	No	No			No	No	No	0	0	0	0	0	F S 11-20py
47	M	59078	13.4401	94	25.4327	142	314	1	0	0	0	0	0	1	0	1	3	32	0	Yes	No	No	No	No	No	No	Yes	No	No			No	No	No	0	0	1	0	1	D SS >20py
57	M	66000	14.7869	113	31.1213	434	600	0	1	1	0		1	1	0	3	9	30	0	No	Yes	No	No	No	No	Yes	No	No	No			No	No	No	0	0	0	1	1	D SS >20py
45	M	56294	13.6827	89	25.2048	94	316	0	1	0	0		0	0	0	2	5	10.55	0	No	No	No	No	No	No	No	No	No	No			No	No	No	0	0	0	0	0	F S 11-20py
46	F	45343	21.941	81	22.884	52	228	1	1	1	0	0	1	1	0	2	0	15	0	Yes	No	No	No	No	No	No	No	No	No			No	No	No	0	0	1	1	1	F S 11-20py
42	M	55802	27.5929	98	28.1675	166	416	0	1	0	0		0	0	0	1	10	18.75	0	Yes	No	No	No	No	No	No	No	No	No			No	No	No	0	0	0	0	0	F S 11-20py
49	M	57056	16.9243	86	22.4485	91	129	0	0	0	0		0	0	0	3	7	0	0	Yes	No	No	No	No	No	No	No	Yes	No	1	5	No	No	No	0	0	0	0	0	A Never smoke
52	M	49184	4.76932	82	22.5755	149	201	1	1	1	0	0	0	0	0	2	46	68	0	Yes	No	No	No	No	No	No	No	No	No			No	No	No	0	0	1	0	1	G S >20py
42	M	45019	3.90287	71	16.1596	81	92	1	0	1	0	0	0	0	0	2	2	41.8	0	Yes	No	No	No	No	No	No	No	No	No			No	No	No	0	0	1	0	1	G S >20py
53	M	61830	11.1805	101	26.0794	119	193	1	1	1	1	0	0	0	0	3	6	50	0	Yes	No	No	No	No	No	No	No	No	No			No	No	No	0	0	1	0	1	D SS >20py
43	M	53477	7.56321	85	21.6425	111	236	0	1	0	0	0	0	0	0	2	1	27	0	Yes	Yes	No	No	No	No	No	No	No	No			No	No	No	0	0	1	0	1	D SS >20py
44	M	54086	19.5403	92	23.1481	45	182	1	0	1	0		0	0	0	3	5	4.5	0	No	Yes	No	No	No	No	No	No	No	No			No	No	No	0	0	0	0	0	E S <10py
43	F	46068	24.0678	97	25.3679	106	431	0	1	0	0		0	0	0	1	0	4.5	0	No	No	No	No	No	No	No	No	No	No			No	No	No	0	0	0	0	0	B SS <10py
48	M	58615	6.04802	82	21.8283	91	137	1	0	1	1		0	1	0	3	2	22	0	Yes	No	No	No	No	No	Yes	No	No	No			No	No	No	0	0	1	0	1	D SS >20py
45	M	57722	15.2693	94	23.0191	101	289	1	0	1	0	0	0	0	0	2	3	1	0	No	No	No	No	No	No	No	No	No	No			No	No	No	0	0	0	0	0	B SS <10py
52	M			76	19.839	54	86	1	1	1	0		0	1	0	3	8	39	0	Yes	No	No	No	Yes	No	No	No	No	No			No	No	Yes	0	0	1	0	1	G S >20py
42	M	59993	8.44235	94	24.547	220	383	0	0	1	0	0	0	0	0	2	1	0	0	Yes	No	No	No	No	No	No	No	No	No			No	No	No	0	0	0	0	0	A Never smoke
44	M	61285	10.5086	91	25.4219	158	331	0	0	1	0	0	0	0	0	1	2	9.5	0	Yes	No	No	No	No	No	No	No	No	No			No	No	No	0	0	0	0	0	B SS <10py
48	F	38487	11.4734	72	18.9053	50	184	0	0	0	0	0	0	0	0	1	0	0	0	No	No	No	No	No	No	No	No	No	No			No	No	No	0	0	0	0	0	A Never smoke
53	M			85	20.9366	127	229	1	0	0	0	0	0	1	0	3		33.15	0	No	No	No	No	No	No	No	No	No	No			No	No	No	0	0	0	0	0	G S >20py
62	M	44840	4.01704	79	20.071	98	143	0	0	1	1	0	0	1	0	2	19	0	0	Yes	No	No	No	No	No	Yes	No	No	No			No	No	No	0	0	1	0	1	A Never smoke
48	M	49823	27.0775	90	21.7051	116	315	0	0	0	0	0	0	0	0	1	4	0	1	No	No	No	No	No	No	No	No	Yes	No	1	4	No	No	No	0	0	0	0	0	A Never smoke
49	F	50665	20.1322	92	24.1051	150	423	0	0	1	0	0	0	0	0	1	2	0	0	No	No	No	No	No	No	No	No	No	No			No	No	No	0	0	0	0	0	A Never smoke
56	F		16.1137	74	19.5389	76	197		0	0	0	0	0	1	0	1	3	16	0	Yes	No	No	No	No	No	No	No	No	No			No	No	No	0	0	1	0	1	C SS 11-20py
50	F	51533	11.3095	93	25.0311	126	376	0	1	0	0	0	0	0	0	2	0	20	0	Yes	No	No	No	No	No	No	No	No	No			No	No	No	0	0	0	0	0	C SS 11-20py
49	M	51219	12.7529	89	22.8936	153	210	0	0	0	1	0	0	0	0	3	2	18	0	Yes	No	Yes	No	No	No	No	No	No	No			No	No	No	0	0	1	0	1	F S 11-20py
37	M	75047	8.90751	86	27.3992	45	148	0	1	0	0		0	0	0	1	0	0	0	Yes	No	No	No	No	No	No	No	No	No			No	No	No	0	0	0	0	0	A Never smoke
50	M	54140	15.178	96	27.9347	150	385	1	1	1	0	0	0	0	0	3	7	21.6	0	Yes	No	No	No	No	No	No	No	No	No			No	No	No	0	0	1	0	1	G S >20py
43	F	46125	12.6846	76	21.9363	63	200	0	1	0	1		0	0	0	1	0	38	0	Yes	No	No	No	No	No	No	Yes	No	No			No	No	No	0	0	0	0	0	D SS >20py
58	M	49472	14.4823	86	21.3225	227	344	0	0	1	0	0	0	0	0	2	10	25	0	Yes	No	No	No	No	No	Yes	No	No	No			No	No	No	0	0	1	0	1	G S >20py
52	F	39612	12.3882	82	20.0427	64	273	0	0	1	0	0	0	0	0	2	1	5	0	Yes	No	No	No	No	No	No	No	No	No			No	No	No	0	0	1	0	1	B SS <10py
47	F	45606	22.3997	84	20.7155	92	225	0	0	1	0	0	0	0	0	3	3	8.1	1	No	No	No	No	No	No	No	No	Yes	No	1	6	No	No	No	0	0	1	0	1	E S <10py
55	M	52961	13.6251	93	24.9457	246	427	0	0	1	0	0	0	1	0	1	20	38	0	Yes	No	No	No	No	No	Yes	No	No	No			No	No	No	0	0	1	0	1	G S >20py
50	M			92	22.3319	55	206		1	0	0		0	1	0	3	12	37	0	Yes	Yes	No	No	No	No	No	No	No	No			No	No	No	0	0	1	0	1	G S >20py
39	M	60188	4.37029	83.5	24.8591	119	174		1	0	0		0	0	0	2	7	23.2	0	Yes	No	No	No	No	No	No	No	No	No			No	No	No	0	0	1	0	1	G S >20py
52	M	55590	16.2896	88	23.225	149	308	0	1	0	0	0	0	0	0	1	5	0	0	No	No	No	No	No	No	No	No	No	No			No	No	No	0	0	0	0	0	A Never smoke
49	M	56396	6.59522	86	25.3562	161	249	1	0	1	0		0	1	0	1	28	13.2	0	No	No	No	No	No	No	No	No	No	No			No	No	No	0	0	0	0	0	F S 11-20py
54	F	39867	7.46753	81	20.5516	74	200	0	0	1	1	0	0	0	1	3	3	18.5	0	Yes	No	No	No	No	No	No	No	No	No			No	No	No	0	0	1	1	1	F S 11-20py
46	F	44452	7.83462	81	19.5502	64	171	0	1	0	0	0	0	0	0	3	1	23.25	0	Yes	No	No	No	No	No	No	No	No	No			No	No	No	0	0	1	0	1	D SS >20py
43	F	36014	26.6683	83	21.2279	140	323	0	0	0	0	0	0	0	0	2	0	10.25	0	Yes	No	No	No	No	No	No	No	No	No			No	No	No	0	0	1	0	1	C SS 11-20py
50	M	53109	7.97523	81	21.457	59	135	0	0	0	0		0	0	0	3	12	35.5	0	Yes	Yes	No	No	No	No	No	No	No	No			No	No	No	0	0	1	0	1	G S >20py
45	M	66178	11.3739	94	28.5558	161	283	1	1	1	0	0	0	0	0	2	4	48	0	Yes	No	No	No	No	No	No	No	No	No			No	No	No	0	0	1	0	1	G S >20py
48	F	43892	23.1171	86	23.6509	173	381	0	1	0	0		0	0	0	3	3	15	0	No	No	No	No	No	No	No	No	No	No			No	No	No	0	0	0	0	0	F S 11-20py
62	M	46171	5.03682	80	20.3376	138	178	0	0	1	1		0	0	1	1	12	35	1	Yes	Yes	No	No	No	No	No	No	Yes	No	1	8	No	No	No	0	0	1	1	1	D SS >20py
39	F	42286	35.5083	89	22.8175	87	316	0	0	0	0	0	0	0	0	2	0	18.75	0	No	No	No	No	No	No	Yes	No	No	No			No	No	No	0	0	0	0	0	F S 11-20py
53	M	52265	14.8687	94	22.7131	92	290	1	0	1	0	0	1	1	0	3	6	0	0	Yes	No	No	No	No	No	No	No	No	No			No	No	No	0	0	1	1	1	A Never smoke
61	M	63082	29.8613	113	32.4214	396	698	0	0	1	1		0	0	1	3	13	67	0	Yes	No	No	No	No	No	No	No	No	No			No	No	No	0	0	1	1	1	D SS >20py
48	F	51562	26.2823	99	31.5257	115	402	0	0	1	0		0	0	0	3		0	0	No	No	No	No	No	No	No	No	No	No			No	No	No	0	0	0	0	0	A Never smoke
48	F			84	22.1003	157	277	0	0	1	0		0	0	0	3	2	7.5	0	No	Yes	No	No	No	No	Yes	Yes	No	No			No	No	No	0	0	0	0	0	B SS <10py
55	M	58531	5.12355	88	21.6569	139	202	0	1	1	1		0	1	0	1	5	6.4	0	Yes	Yes	No	No	No	No	Yes	No	No	Yes			No	No	No	0	0	1	0	1	B SS <10py
43	M	60692	11.0179	90	22.206	105	288	0	0	0	0	0	0	0	0	1	2	18	1	Yes	No	No	No	No	No	No	No	Yes	No	1	5	No	No	No	0	0	1	0	1	F S 11-20py
47	M	53133	23.5899	84	22.4074	113	268	0	1	0	0	0	0	0	0	1	8	4.8	0	No	No	No	No	No	No	No	No	No	No			No	No	No	0	0	0	0	0	E S <10py
50	M			92	23.8754	283	395	0	0	0	0	0	0	0	0	2	7	23	0	No	No	No	No	No	No	No	No	No	No			No	No	No	0	0	0	0	0	D SS >20py
39	M	60457	4.08813	78	22.5534	14	20	0	0	0	0		0	1	0	1	2	26	0	Yes	No	No	No	No	No	No	No	No	No			No	No	No	0	0	1	0	1	G S >20py
46	F	38959	16.0526	71	22.232	49	234	1	1	0	0	0	0	0	0	1	0	20	0	No	No	No	No	No	No	No	No	No	No			No	No	No	0	0	0	0	0	C SS 11-20py
42	F	39157	12.3346	81	19.9293	69	228	0	0	0	0		0	0	0	3	0	13	0	No	No	No	No	No	No	No	No	No	No			No	No	No	0	0	0	0	0	F S 11-20py
50	M	74028	18.6831	118	38.8724	306	621	0	1	1	1	0	0	1	0	1	31	25	0	Yes	Yes	No	No	No	No	No	No	No	No			No	No	No	0	0	1	0	1	G S >20py
44	M	58443	7.91247	86	24.974	123	305	0	1	1	0		0	0	0	2	14	20.65	0	Yes	No	No	No	No	No	No	No	No	No			No	No	No	0	0	0	0	0	G S >20py
47	M	62846	26.4545	102	30.4862	242	478	0	1	0	0		0	0	0	3	5	30	0	Yes	No	No	No	No	No	No	No	No	No			No	No	No	0	0	1	0	1	D SS >20py
45	F	41283	29.1266	80	20.8326	91	292	1	1	0	0	0	0	0	0	1	0	0	0	No	No	No	No	No	No	Yes	No	No	No			No	No	No	0	0	0	0	0	A Never smoke
37	M	57728	13.6975	92	25.6459	124	337		0	0	0		0	0	0	1	5	26	0	Yes	No	No	No	No	No	No	Yes	No	No			No	No	No	0	0	1	0	1	G S >20py
45	F	47475	28.4294	80	22.6843	48	207	0	0	0	0		0	1	0	2	4	29	0	Yes	No	No	No	No	No	No	No	No	No			No	No	No	0	0	1	0	1	G S >20py
50	F	46614	5.29316	81	18.9802	32	81	1	0	0	0	0	0	1	0	3	1	18	0	Yes	No	No	No	No	No	No	No	No	No			No	No	No	0	0	1	0	1	F S 11-20py
51	M	56076	7.64969	84	20.8254	139	216	1	1	1	0	0	1	1	1	2	10	17	0	Yes	Yes	No	No	No	No	Yes	No	No	No			No	No	No	0	0	1	1	1	C SS 11-20py
61	M	63839	13.9939	99	30.7599	112	353	0	1	1	1	0	1	1	0	2	17	0	0	Yes	No	No	No	Yes	No	No	No	No	No			No	No	No	0	0	1	1	1	A Never smoke
58	M	59784	10.122	111	29.5816	457	582	0	0	1	0	0	0	0	0	2	9	0	0	Yes	Yes	No	No	No	No	No	No	No	No			No	No	No	0	0	1	0	1	A Never smoke
44	M	53580	25.7052	96	28.5743	177	466		1	0	0	0	1	1	0	1	3	0	0	Yes	Yes	No	No	No	No	No	No	No	No			No	No	No	0	0	1	1	1	A Never smoke
45	F	37915	18.3649	87	21.7453	156	339	0	0	0	0		0	0	0	3	0	11.5	0	No	Yes	No	No	No	No	Yes	Yes	No	No			No	No	No	0	0	0	0	0	C SS 11-20py
46	M			94	25.5901	122	322	0	0	0	0		0	0	0	2	6	19.8	0	Yes	No	No	No	Yes	No	Yes	Yes	No	No			No	No	No	0	0	1	0	1	F S 11-20py
41	M			78	20.2768	95	112	0	1	1	0	0	0	0	0	1		0	0	No	No	No	No	No	No	No	No	No	No			No	No	No	0	0	0	0	0	A Never smoke
48	M	58998	7.39249	86	25.6373	150	242	0	0	0	1	0	0	0	0	2	8	3	0	Yes	No	No	No	No	No	No	Yes	No	No			No	No	No	0	0	0	0	0	B SS <10py
47	M	58308	6.04075	82	22.0689	132	206	0	1	0	0		0	0	0	3	15	14	0	Yes	No	No	No	No	No	No	No	No	No			No	No	No	0	0	0	0	0	F S 11-20py
33	F	38767	34.8216	80.5	20.1402	83	306	0	0	0	0	0	0	0	0		0	8.25	0	Yes	No	No	No	No	No	No	No	No	No			No	No	No	0	0	0	0	0	E S <10py
60	F	42068	17.5484	92	27.884	102	389	0	1	1	1		0	1	0	2	1	0	0	Yes	Yes	No	No	No	No	Yes	No	No	No			No	Yes	No	0	0	1	0	1	A Never smoke
44	M			75	19.7416	110	183	0	0	1	0	0	0	1	0	2	11	27	0	No	No	No	No	No	No	No	No	No	No			No	No	No	0	0	0	0	0	G S >20py
63	M	47989	20.8396	82	22.6925	100	164	0	1	1	0		0	1	0	1	12	26	0	Yes	Yes	No	No	No	No	Yes	Yes	No	Yes			No	No	No	1	0	1	0	1	D SS >20py
49	F	42610	24.6483	95	24.3046	149	415	1	1	0	0		0	0	0	3	1	31	0	No	Yes	No	No	No	No	Yes	No	No	No			No	No	No	0	0	0	0	0	D SS >20py
50	M	56091	7.5	89	20.3948	205	273	1	0	1	0	0	0	1	0	3	16	27.75	0	Yes	No	No	No	No	No	No	No	No	No			No	No	No	0	0	0	0	0	G S >20py
52	M	65681	14.6439	102	27.1527	307	487	0	0	0	0	0	1	1	0	1	9	0	0	Yes	Yes	No	No	No	No	Yes	No	No	No			No	No	No	0	0	1	1	1	A Never smoke
47	F	41488	37.1485	87	23.0518	106	326	0	0	0	0	0	1	1	0	1	1	7.25	0	No	No	No	No	No	No	No	No	No	No			No	No	No	0	0	0	1	1	E S <10py
51	M	47801	4.86235	71	19.4321	62	100	1	1	1	0	0	0	0	0	3	19	38	0	Yes	No	No	No	No	No	No	No	No	No			No	No	No	0	0	1	0	1	G S >20py
51	F	38710	37.1376	84	24.0956	126	320	0	0	0	0		0	0	0	3	4	17.8	0	Yes	No	No	No	No	No	No	No	No	No			No	No	No	0	0	1	0	1	F S 11-20py
65	M	47890	8.78697	62	20.5191	189	277	0	0	0	0	0	1	1	0	2	14	0	0	Yes	No	No	No	No	No	No	No	No	No			No	No	No	0	0	0	1	1	A Never smoke
51	M	52831	22.1686	104	27.968	257	555	0	0	1	0	0	0	1	1	3	4	32	0	No	No	No	No	No	No	No	No	No	No			No	No	No	0	0	0	1	1	D SS >20py
47	M	55960	5.00138	80	21.5931	63	123	0	1	1	0		0	1	0	3	9	41	0	Yes	No	No	No	No	No	No	No	No	No			No	No	No	0	0	1	0	1	G S >20py
50	F	41453	20.6794	83	22.371	70	229	1	1	0	0	0	0	0	0	1	2	32.4	0	No	No	No	No	No	No	No	No	No	No			No	No	No	0	0	0	0	0	D SS >20py
43	M	54662	10.7672	87	22.9764	157	300	1	0	1	0	0	0	0	0	3	3	28	0	No	No	No	No	No	No	No	No	No	No			No	No	No	0	0	0	0	0	G S >20py
42	M			103	31.9347	269	502	0	0	0	0	0	0	0	1	2	10	42	0	No	No	No	No	No	No	Yes	Yes	No	No			No	No	No	0	0	0	1	1	G S >20py
51	M	70113	10.0674	109	28.2312	363	482	0	0	0	0	0	0	1	0	1	13	0	0	Yes	No	No	No	No	No	No	No	No	No			No	No	No	0	0	0	0	0	A Never smoke
45	M	53476	5.71581	80	19.6927	70	85	0	1	0	0	0	0	0	0	2	5	7.2	1	Yes	No	No	No	No	No	No	No	Yes	No	2	20	No	No	No	0	0	1	0	1	E S <10py
26	M	58709	42.1437	103	32.512	101	597	0	0	0	0		0	0	0	1	0	4	0	No	No	No	No	No	No	No	No	No	No			No	No	No	0	0	0	0	0	E S <10py
55	F	32000	18.7807	78	20.0892	122	214	1	0	0	0	0	0	0	1	3	2	0	0	No	No	No	No	No	No	No	No	No	No			No	No	No	0	0	0	0	0	A Never smoke
38	F	34870	17.9069	78	20.3386	42	262	0	1	0	0	0	0	0	0	2	0	8	0	No	No	No	No	No	No	No	No	No	No			No	No	No	0	0	0	0	0	B SS <10py
50	M	64282	14.5018	103	30.1021	266	524	0	0	1	0	0	1	1	0	1	57	12	0	Yes	Yes	No	No	No	No	Yes	Yes	No	No			No	No	No	0	0	1	1	1	C SS 11-20py
56	M	61470	6.63816	86	22.1124	136	186	0	1	1	0	0	0	0	0	1	9	0	0	Yes	No	No	No	No	No	No	No	No	No			No	No	No	0	0	0	0	0	A Never smoke
46	M	64050	9.26313	90	23.9126	61	108	1	1	0	0	0	1	1	0	2	9	15	0	Yes	No	No	No	No	No	No	No	No	No			No	No	No	0	0	0	1	1	F S 11-20py
47	M	41605	8.55277	78	18.2577	153	210	1	1	1	0		1	1	1	2	3	25	0	Yes	No	No	No	No	No	No	No	No	No			No	No	No	0	0	1	1	1	G S >20py
56	M	46875	17.1133	82	20.6958	166	269	0	0	0	0	0	0	0	0	1	6	0	1	Yes	Yes	No	No	No	No	Yes	Yes	Yes	No	5	8	No	No	No	0	0	1	0	1	A Never smoke
38	M	53633	4.04787	75	20.8757	37	83	0	1	0	0		0	0	0	2	1	0	0	Yes	No	No	No	No	No	No	No	No	No			No	No	No	0	0	0	0	0	A Never smoke
46	M	60652	14.5144	94	28.5141	97	189	0	0	1	0	0	0	0	0	2	5	0	0	No	No	No	No	No	No	No	No	No	No			No	No	No	0	0	0	0	0	A Never smoke
45	M	57629	21.5718	93	26.854	49	159	0	0	0	0		0	1	0	1	9	35	0	Yes	No	No	No	No	No	No	No	No	No			No	No	No	0	0	1	0	1	G S >20py
41	F	65761	37.5425	111	36.1936	133	699		0	0	0		0	0	0	1	0	0	0	Yes	No	No	No	No	No	No	Yes	No	No			No	No	No	0	0	0	0	0	A Never smoke
47	F	44861	7.99004	77	21.5139	66	261	0	1	0	0	0	0	0	0	3	1	12	0	No	No	No	No	No	No	No	No	No	No			No	No	No	0	0	0	0	0	C SS 11-20py
45	M	49778	16.9888	85	25.0995	225	373	0	1	1	0	0	0	1	0	1	3	0	0	No	No	No	No	No	No	Yes	No	No	No			No	No	No	0	0	0	0	0	A Never smoke
55	M	64460	5.83395	92	26.2202	217	370	1	1	1	0		1	1	1	1	11	37.6	0	No	Yes	No	No	No	No	No	No	No	No			No	No	No	0	0	1	1	1	D SS >20py
46	M	60479	4.62456	85	25.1804	216	245	1	1	1	0		0	0	0	3	7	15	0	No	No	No	No	No	No	No	No	No	No			No	No	No	0	0	0	0	0	C SS 11-20py
45	M	54871	8.84256	86	24.224	92	217	1	1	1	0	0	0	0	0	2	3	26	0	Yes	No	No	No	No	No	No	No	No	No			No	No	No	0	0	1	0	1	G S >20py
71	M	55308	14.0115	96	25.7996			0	1	1	1	0	1	1	0	1	0	28	0	Yes	No	No	No	No	No	No	No	No	No			No	No	No	0	0	1	1	1	G S >20py
48	M	56011	4.45595	79	23.1834	107	139	0	1	0	0	0	0	0	0	2	3	14	0	Yes	No	No	No	No	No	No	No	No	No			No	No	No	0	0	1	0	1	C SS 11-20py
56	M	52443	7.71383	87	23.9521	121	247	0	1	0	0	0	0	0	1	1	8	0	0	No	Yes	No	No	No	No	No	No	No	No			No	No	No	0	0	0	0	0	A Never smoke
48	F	41131	17.2386	83	21.7738	102	245	1	1	0	0	0	0	0	0	3	0	15	0	Yes	No	No	No	No	No	No	No	No	No			Yes	No	No	0	0	1	0	1	F S 11-20py
52	M	48734	15.1894	84	23.6336	193	335	0	0	0	0		0	0	0	1	4	17	0	Yes	No	No	No	No	No	No	No	No	No			No	No	No	0	0	1	0	1	F S 11-20py
44	F	36875	26.5389	86	24.0639	115	353	0	1	0	0	0	0	0	0	1	2	9	0	Yes	No	No	No	No	No	No	No	No	No			No	No	No	0	0	1	0	1	E S <10py
48	F	37235	35.3598	81	24.3496	87	340	0	0	0	0		0	0	0	1	0	23	0	No	No	No	No	No	No	No	No	No	No			No	No	No	0	0	0	0	0	D SS >20py
45	M	58836	4.53977	78	22.3204	81	88		0	0	0	0	0	0	0	3	10	28	0	Yes	No	No	No	No	No	No	No	No	No			No	No	No	0	0	1	0	1	G S >20py
46	M	57680	13.8854	93	24.1403	172	332	0	0	1	0		0	1	1	3	3	24	0	No	No	No	No	No	No	No	No	No	No			No	No	No	0	0	0	1	1	D SS >20py
44	F	38530	12.4022	76	20.2581	66	199	0	0	0	0	0	0	0	0	2	0	5.25	0	Yes	Yes	No	No	No	No	No	No	No	No			No	No	No	0	0	1	0	1	B SS <10py
49	M	51106	12.7802	81	20.984	59	108	0	0	0	0		0	0	0	3	5	30	0	Yes	No	No	No	No	No	No	No	No	No			No	No	No	0	0	1	0	1	G S >20py
42	F	43985	10.5753	83	22.4675	47	241	0	1	0	0	0	0	0	0	3	0	12	1	No	No	No	No	No	No	No	No	Yes	No			No	No	No	0	0	0	0	0	C SS 11-20py
47	F	41603	32.2868			47	137			0	0	1	0	0	0	1		21.75	0	Yes	No	No	No	No	No	No	No	No	No			No	No	No	0	0	1	0	1	G S >20py
53	M	58127	12.4029	91	25.763	198	380	0	0	0	0		0	0	0	1	6	28	0	No	Yes	No	No	No	No	Yes	No	Yes	No	1	6	No	No	No	0	0	1	0	1	D SS >20py
42	M	63076	6.29351	89	25.1027	112	239	0	1	0	0	0	0	0	0	2	3	0	0	No	No	No	No	No	No	No	No	No	No			No	No	No	0	0	0	0	0	A Never smoke
54	M	67445	26.1234	118	34.1986	308	673	0	0	1	1	0	0	0	0	1	19	12.85	0	No	No	No	No	No	No	No	No	No	No			No	No	No	0	0	0	0	0	F S 11-20py
42	M	51649	6.71777	79	23.1473	107	140	0	1	1	0		0	0	0	1	6	6	0	No	No	No	No	No	No	No	No	No	No			No	No	No	0	0	0	0	0	B SS <10py
57	M	53831	15.6554	89	23.8827	153	363		1	0	0		0	0	0	3	7	48	0	Yes	No	No	No	No	No	No	No	No	No			No	No	No	0	0	1	0	1	D SS >20py
56	M	48416	12.212	82	20.0849	91	272	0	1	1	0		0	0	0	2	5	2.8	0	Yes	No	No	No	No	No	Yes	No	No	No			No	No	No	0	0	0	0	0	B SS <10py
41	F	36909	22.5395	84	22.4499	138	365	0	1	0	0	0	0	0	1	2	2	7.6	0	No	No	No	No	No	No	No	No	No	No			No	No	No	0	0	0	1	1	E S <10py
42	M	61082	8.06736	88	24.3836	68	213	0	1	0	0		0	1	0	2	2	0	0	No	No	No	No	No	No	No	No	No	No			No	No	No	0	0	0	0	0	A Never smoke
46	M	57572	8.41911	87	24.6709	1	141	1	0	0	0	0	0	0	0	2	2	0	0	Yes	No	No	No	No	No	No	No	Yes	No	2	6	No	No	No	0	0	0	0	0	A Never smoke
49	M	49493	4.56156	77	19.6077	200	226	0	1	0	0	0	0	0	0	1	4	35	0	Yes	No	No	No	No	No	No	No	No	No			No	No	No	0	0	1	0	1	D SS >20py
61	M	71506	7.64093	102	30.4369	149	305	0	1	1	1	0	1	1	0	2	12	68	0	Yes	No	No	No	No	No	No	No	No	No			No	No	No	0	0	1	1	1	D SS >20py
49	F	31973	36.017	88	21.573	76	343	0	0	0	0	0	0	0	0	1	3	5.05	0																0	0	1	0	1	E S <10py
47	M	54819	13.2914	93	25.0995	65	196	0	0	0	0		0	0	1	2	6	40.5	0	Yes	No	No	No	No	No	No	No	No	No			No	No	No	0	0	1	1	1	D SS >20py
46	M	59808	11.8462	81	22.9394	56	191	0	1	0	0		0	0	0	1	10	15	0	Yes	No	No	No	No	No	No	No	No	No			No	No	No	0	0	1	0	1	F S 11-20py
47	M	51227	5.85904	88	23.9913	159	277	0	0	1	1		0	0	0	2	2	0	0	No	No	No	No	No	No	No	No	No	No			No	No	No	0	0	0	0	0	A Never smoke
48	M	51168	5.39123	81	21.9915	187	213	0	0	0	0	0	0	0	0	3	6	15	0	Yes	No	No	No	No	No	No	No	No	No			No	No	No	0	0	1	0	1	C SS 11-20py
53	F	45920	43.5211	116	34.9219	266	672	0	1	1	0	0	0	0	0	1	1	0	0	No	No	No	No	No	No	Yes	No	No	No			No	No	No	0	0	0	0	0	A Never smoke
43	F	36958	14.7113	70	18.3594	86	195	0	0	0	0		0	0	0	1	0	0.05	0	No	No	No	No	No	No	Yes	No	No	No			No	No	No	0	0	0	0	0	B SS <10py
57	M	46400	31.9256	88	23.3887	132	330	0	0	0	0		0	0	0	1	4	0	1	Yes	No	No	No	No	No	Yes	No	Yes	No	1	14	No	No	No	0	0	1	0	1	A Never smoke
61	F	41381	10.2521	81	22.6003	93	250	1	0	1	0	0	1	1	0	1	13	10.5	0	Yes	No	No	No	No	No	No	No	No	No			No	No	No	0	0	0	1	1	F S 11-20py
48	F	40849	25.461	73	21.6389	53	193	1	0	0	0		0	0	0	3	0	23	0	No	No	No	No	No	No	No	No	No	No			No	No	No	0	0	0	0	0	G S >20py
50	M	56841	5.10448	83	23.0476	77	174	1	1	0	1	0	0	1	0	3	3	12	0	No	No	No	No	No	No	No	No	No	No			No	No	No	0	0	0	0	0	C SS 11-20py
45	F	35523	24.8809	81	20.6479	90	289	0	0	0	0	0	0	0	0	3	10	3.3	0	Yes	No	No	No	No	No	No	No	No	No			No	No	No	0	0	0	0	0	E S <10py
43	M	64520	8.08727	83	23.1897	158	221	0	1	0	0	0	0	0	0	3	9	0	0	Yes	No	No	No	No	No	No	No	No	No			No	No	No	0	0	0	0	0	A Never smoke
40	F	44881	11.2748	89	23.1006	81	352	0	0	0	0	0	0	0	0	2	0	0	0	No	No	No	No	No	No	No	No	No	No			No	No	No	0	0	0	0	0	A Never smoke
49	M	72457	6.39672	90	23.6405	130	194	0	1	0	0	0	0	0	0	1	2	0	0	No	No	No	No	No	No	No	No	No	No			No	No	No	0	0	0	0	0	A Never smoke
43	F	42479	12.4965	89	25.2011	98	354	0	0	0	0	0	0	0	0	1	0	13	0	No	No	No	No	No	No	No	No	No	No			No	No	No	0	0	0	0	0	C SS 11-20py
37	M	63819	8.69057	89	24.1253	110	254		1	1	0	0	0	0	0	1	1	0	0	Yes	No	No	No	No	No	No	No	No	No			No	No	No	0	0	0	0	0	A Never smoke
46	M	52332	4.78639	74	21.8958	84	161	1	1	1	0		0	1	0	2	5	24	0	Yes	No	No	No	No	No	No	No	No	No			No	No	No	0	0	1	0	1	G S >20py
44	M	50516	4.12149	80.5	20.2145	108	146	1	0	0	0		0	0	0	3	7	14	0	Yes	No	No	No	No	No	No	Yes	No	No			No	No	No	0	0	1	0	1	F S 11-20py
45	M	59922	4.74948	89	23.0884	209	290		0	0	0		0	1	0	3	12	19	0	Yes	No	No	No	No	No	No	No	Yes	No	1	5	No	No	No	0	0	1	0	1	F S 11-20py
61	M	61728	10.4326	89	26.8316	99	287	0	0	1	0	0	0	0	1	2	10	34	0	No	No	No	No	No	No	No	No	No	No			No	No	No	0	0	0	1	1	D SS >20py
57	M	59578	5.79883	90	23.2184	72	110	1	1	0	1	0	0	0	0	3	11	21	1	Yes	No	No	No	No	No	No	No	Yes	No	1	32	Yes	No	No	0	0	1	0	1	G S >20py
57	M	51116	8.63934	83	20.3383	66	118		1	1	1	0	0	0	0	2	9	0	0	No	No	No	No	No	No	No	No	Yes	No	1	5	No	No	No	0	0	0	0	0	A Never smoke
35	M	69586	16.4033	94	24.6704	132	295	0	1	0	0	0	0	0	0	1	0	0	0	Yes	No	No	No	No	No	No	No	No	No			No	No	No	0	0	1	0	1	A Never smoke
54	M	51105	14.669	90	23.8304	60	127	0	1	0	0	0	0	1	0	2	18	14.6	0	Yes	No	No	No	No	No	Yes	No	Yes	No	1	8	No	No	No	0	0	1	0	1	F S 11-20py
51	M	63872	8.91097	88	25.8946	103	250	1	1	0	0	0	0	1	0	3	4	6.65	0	Yes	No	No	No	No	No	No	No	No	No			No	No	No	0	0	0	0	0	E S <10py
53	M	55262	20.226	103	26.886	389	638	0	0	1	0	0	0	0	1	1	8	72	0	Yes	No	No	No	No	No	No	No	No	No			No	No	No	0	0	1	1	1	G S >20py
46	F	49616	15.5385	87	23.4235	112	316	0	1	0	0		0	0	0	3	1	0	0	No	No	No	No	No	No	No	No	No	No			No	No	No	0	0	0	0	0	A Never smoke
54	M	53824	21.8609	95	27.7344	117	298		0	1	0		1	1	0	1	13	37.5	0	Yes	Yes	Yes	No	Yes	No	No	No	No	No			No	No	No	0	0	1	1	1	G S >20py
54	M	61010	8.82947	91	28.8947	174	368	0	1	1	0	0	0	1	0	2	4	0	0	No	No	No	No	No	No	No	No	No	No			No	No	No	0	0	0	0	0	A Never smoke
45	M	56005	13.3145	84	24.6438	106	238		1	0	0		0	0	0	2	15	18.6	0	Yes	No	No	No	No	No	No	No	No	No			No	No	No	0	0	1	0	1	F S 11-20py
46	M	59102	17.8208	100	26.8302	136	437	0	0	0	0	0	0	1	0	1	8	19.5	0	Yes	No	No	No	No	No	No	No	No	No			No	No	No	0	0	1	0	1	F S 11-20py
59	M	55886	7.22095	92	23.8988	119	234	0	0	1	1		0	1	0	3	17	41	0	Yes	Yes	No	No	No	No	No	Yes	No	No			No	Yes	No	0	0	1	0	1	G S >20py
58	M	56011	6.56291	90	25.6373	199	274	0	1	1	0	0	0	1	0	2	10	0.3	0	Yes	No	No	No	No	No	No	No	No	No			No	No	No	0	0	0	0	0	B SS <10py
47	F	39311	11.97	75	18.979	67	109	1	1	0	0	0	0	0	0	2	0	27	0	Yes	No	No	No	No	No	No	No	No	No			No	No	No	0	0	0	0	0	D SS >20py
52	F	46707	14.4334	86	24.5703	120	327	1	0	1	0	0	1	1	0	2	1	27.5	0	No	No	No	No	No	No	No	Yes	No	No			No	No	No	0	0	0	1	1	D SS >20py
41	M	56473	21.5095	86	23.5989	65	274	0	1	0	0	0	0	0	0	1		8	0	No	No	No	No	No	No	No	No	Yes	No	1	7	No	No	No	0	0	0	0	0	B SS <10py
43	F	40371	23.8516	86	21.2671	85	350	0	1	0	0		0	0	0	2	4	27.5	0	Yes	No	No	No	No	No	No	No	No	No			No	No	No	0	0	1	0	1	G S >20py
43	M	48097	10.3928	81	22.1367	139	263	0	1	0	0	0	0	0	0	1	2	0	0	Yes	Yes	No	No	No	No	No	No	No	No			No	No	No	0	0	1	0	1	A Never smoke
44	M	51072	11.1158	89	23.1442	221	346	0	0	1	0		0	0	0	2	4	20.25	0	No	No	No	No	No	No	No	No	No	No			No	No	No	0	0	0	0	0	G S >20py
46	F	36971	7.03693	75	20.6453	123	226	1	0	1	0	0	0	0	0	3	1	15.5	0	Yes	No	No	No	No	No	No	No	No	No			No	No	No	0	0	1	0	1	F S 11-20py
42	M	62189	4.30076	80	22.5306	67	96	1	0	1	1	0	0	1	0	1	4	12.5	0	No	No	No	No	No	No	No	No	No	No			No	No	No	0	0	0	0	0	F S 11-20py
53	M	59480	14.1867	96	27.5409	249	450	0	0	1	0	0	0	0	1	2	8	0	0	Yes	Yes	No	No	No	No	Yes	No	No	No			No	No	No	0	0	1	1	1	A Never smoke
51	M	48779	4.96273	79	20.6278	145	173	0	1	1	0	0	0	1	0	2	5	0	0	Yes	No	No	No	No	No	No	No	No	No			No	No	No	0	0	0	0	0	A Never smoke
41	M			80	23.9794	109	184		1	0	0	0	0	0	0	2	1	0	0	Yes	No	No	No	No	No	No	No	No	No			No	No	No	0	0	0	0	0	A Never smoke
42	F	39235	26.9825	84	23.7814	88	328		0	0	0	0	0	0	0	1	0	0	0	No	No	No	No	No	No	No	No	No	No			No	No	No	0	0	0	0	0	A Never smoke
63	M	62064	6.34975	92	30.0659	188	330	0	0	1	0	0	1	1	1	2	10	18.4	0	Yes	No	No	No	No	No	No	No	No	No			No	No	No	0	0	0	1	1	F S 11-20py
60	M	75711	25.2157	118	37.4144	417	825	0	0	1	0	0	0	1	0	1	11	0	0	Yes	No	No	No	No	No	No	No	No	No			No	No	No	0	0	1	0	1	A Never smoke
58	M	45755	16.0368	82	22.0517	155	450	0	1	1	0		0	1	0	1	17	8.25	0	Yes	No	No	No	No	No	No	No	No	No			No	No	No	0	0	0	0	0	B SS <10py
46	M	69745	10.5544	94	29.3719	168	344	1	1	0	0		1	1	0	1	2	25.5	0	Yes	No	No	No	No	No	No	No	No	No			No	No	No	0	0	1	1	1	D SS >20py
49	M	52456	11.5335	82	21.9646	131	184	1	0	0	0	0	0	1	0	3	18	35	0	Yes	No	No	No	No	No	No	No	No	No			No	No	No	0	0	1	0	1	G S >20py
51	M	63316	8.46023	88	23.3667	144	272	0	1	0	0		0	1	0	2	11	0	0	Yes	No	No	No	No	No	No	No	No	No			No	No	No	0	0	0	0	0	A Never smoke
56	F	46794	47.7665	95	30.4123	126	438	0	0	0	0		0	0	0	1	1	0.35	0	Yes	Yes	No	No	No	No	No	No	No	No			No	No	No	0	0	1	0	1	B SS <10py
61	M	62110	15.7192	90	24.8845	235	412	0	1	1	0	0	0	1	0	1	12	30	0	No	No	No	No	No	No	No	No	No	No			No	No	No	0	0	0	0	0	D SS >20py
64	M	48906	16.0736	83	21.4682	162	270	0	0	1	1		1	1	1	2	12	96	1	Yes	Yes	No	No	Yes	No	No	No	Yes	No	1	7	No	No	No	0	0	1	1	1	D SS >20py
51	M	68984	11.1842	96	28.7426	168	372	1	1	1	0		1	1	0	2	10	29.75	0	Yes	No	No	No	No	No	No	Yes	No	No			No	No	No	0	0	1	1	1	G S >20py
49	M	58234	8.70242	91	23.3553	198	325	0	0	0	0		0	0	0	3	16	18.6	0	Yes	No	No	No	No	No	No	Yes	No	No			No	No	No	0	0	1	0	1	F S 11-20py
43	M	58505	14.489	91	25.6199	148	331	0	1	1	0	0	0	0	0	1	1	0	0	No	No	No	No	No	No	No	No	No	No			No	No	No	0	0	0	0	0	A Never smoke
43	M	55357	25.5971	94	25.8946	150	419	0	0	0	0	0	0	0	0	1	2	11	0	Yes	No	No	No	No	No	No	No	No	No			No	No	No	0	0	1	0	1	C SS 11-20py
50	M	55682	11.5511	92	22.921			0	0	1	0		1	1	0	3	11	21.45	0	No	No	No	No	No	No	No	No	No	No			No	No	No	0	0	0	1	1	G S >20py
51	M	47715	10.2873	89	23.0059	210	276	0	1	1	1		0	0	1	2	20	34	0	Yes	No	No	No	No	No	No	No	No	No			No	No	No	0	0	1	1	1	G S >20py
48	M	43805	4.18973	69	17.9996	63	90	0	0	0	0	0	0	0	0	2	4	0	0	Yes	No	No	No	No	No	No	No	No	No			No	No	No	0	0	1	0	1	A Never smoke
41	M	43489	9.97133	81	19.8262	73	226	1	0	0	0	0	0	0	0	2	1	12	0	Yes	No	No	No	No	No	No	No	No	No			No	No	No	0	0	1	0	1	F S 11-20py
47	M	55671	12.7007	84	24.5829	103	213	0	1	1	0	0	0	1	0	2	4	0	0	No	No	No	No	No	No	No	No	No	No			No	No	No	0	0	0	0	0	A Never smoke
55	M	50396	21.8402	91	25.0278	96	285	1	0	1	1	0	0	1	0	1	6	19	0	Yes	No	No	No	No	No	No	No	No	No			No	No	No	0	0	0	0	0	F S 11-20py
53	M	48434	11.1763	79	20.3326	139	212	0	1	1	0	0	0	1	0	2	5	5	0	Yes	No	No	No	No	No	No	No	No	No			No	No	No	0	0	0	0	0	B SS <10py
42	M	48922	12.0213	82	21.6707	85	180	0	1	0	0		0	0	0	1	5	24	0	Yes	No	No	No	No	No	No	No	No	No			No	No	No	0	0	1	0	1	G S >20py
61	M	52432	15.9702	89	24.2336	113	283	0	1	0	0		0	0	0	3	8	0.5	1	Yes	No	No	No	No	No	No	No	Yes	No	1	9	No	No	No	0	0	1	0	1	B SS <10py
47	M	44642	5.44724	69	16.6531	22	34	0	0	1	0	0	0	0	0	3	4	18	1	Yes	Yes	No	No	No	No	No	No	Yes	No	1	10	No	No	No	0	0	1	0	1	C SS 11-20py
47	M	53942	9.01361	89	22.4327	120	254	1	1	0	0	0	0	0	0	3	5	18.75	0	Yes	No	No	No	No	No	No	Yes	No	No			No	No	No	0	0	0	0	0	C SS 11-20py
51	M	53534	8.21169	92	24.5351	226	408	0	0	1	1	0	1	1	0	3	4	0	0	Yes	No	No	No	No	No	No	No	No	No			No	No	No	0	0	0	1	1	A Never smoke
47	M	61077	7.39809	89	25.3493	83	179	0	1	0	0	0	0	0	0	3	5	76	0	Yes	No	No	No	No	No	No	No	No	No			No	No	No	0	0	0	0	0	G S >20py
56	M	58831	10.057	91	24.1633	124	286	1	1	0	0		0	0	0	3	4	0	0	No	No	No	No	No	No	No	No	No	No			No	No	No	0	0	0	0	0	A Never smoke
61	M	58043	7.04382	84	24.7409	66	92	0	0	1	0	0	1	1	0	2	20	28	0	Yes	No	No	No	No	No	No	No	No	No			No	No	No	0	0	1	1	1	G S >20py
53	M	59390	11.9644	96	26.6314	229	561	1	0	1	0	0	0	1	0	2	5	40	0	No	No	No	No	No	No	Yes	No	No	No			No	No	No	0	0	0	0	0	D SS >20py
51	M	50284	7.77346	77	21.6128	124	211	1	0	0	1	0	0	0	0	3	3	48	0	Yes	No	No	No	No	No	No	No	No	No			No	No	No	0	0	1	0	1	D SS >20py
43	F	33924	38.7556	82	23.2808	126	273	0	0	0	0	0	0	0	0	2	6	10.9	0	No	No	No	No	No	No	Yes	No	No	No			No	No	No	0	0	0	0	0	F S 11-20py
39	M	54332	34.1134	104	26.7696	149	568		1	0	0	0	0	0	0	1	1	0	0	Yes	Yes	No	No	No	No	No	No	No	No			No	No	No	0	0	1	0	1	A Never smoke
42	M	52050	14.7559	93	25.7961	204	406	0	1	0	0	0	0	0	0	1	10	16	0	Yes	No	No	No	No	No	No	No	No	No			No	No	No	0	0	0	0	0	C SS 11-20py
35	M	55212	6.00304	80	22.2575	152	230	0	1	1	0		0	0	0	1		0	0	No	No	No	No	No	No	No	No	No	No			No	No	No	0	0	0	0	0	A Never smoke
46	M	64275	4.98394	83	24.6975	151	218	0	1	1	0	0	0	0	0	2	6	0	0	No	No	No	No	No	No	No	No	No	No			No	No	No	0	0	0	0	0	A Never smoke
49	M	61505	10.2457	94	25.96	177	329	1	0	0	0	0	0	0	0	2	18	64.6	0	Yes	Yes	No	No	No	No	No	Yes	No	No			No	No	No	0	0	1	0	1	G S >20py
47	M	60621	16.2021	97	28.3848	207	432	0	0	0	0	0	0	0	0	3	2	38.75	0	Yes	No	No	No	Yes	No	No	No	No	No			No	No	No	0	0	0	0	0	D SS >20py
57	M	51132	13.8456	92	24.1115	309	454	0	0	1	0	0	0	0	0	2	11	0	0	Yes	No	No	No	No	No	No	No	No	No			No	No	No	0	0	1	0	1	A Never smoke
51	M	51717	21.8485	89	24.452	180	344	0	1	1	0		0	0	0	3	4	26	0	Yes	No	No	No	No	No	No	No	No	No			No	No	No	0	0	1	0	1	D SS >20py
51	M	51556	16.4906	108	24.8457	211	319	0	0	1	1	0	0	0	0	3	9	87.5	0	Yes	No	No	No	No	No	No	No	No	No						0	0	0	0	0	D SS >20py
52	F	34750	24.7639	84	20.015	76	300		0	0	0	0	0	0	0		1	0	0	No	No	No	No	No	No	No	No	No	No			No	No	No	0	0	0	0	0	A Never smoke
71	F	39471	45.6417	100	31.5903	161	608	0	1	1	0	0	0	1	0	1	7	0	0	No	No	No	No	No	No	No	Yes	No	No			No	No	No	0	0	0	0	0	A Never smoke
72	M	51280	5.8679	89	22.188	194	246	0	1	1	1		1	1	0	2	0	35	0	Yes	No	No	No	No	No	No	No	No	No			No	No	No	0	0	1	1	1	D SS >20py
47	F	39856	28.8838	83	20.2116	62	202	1	1	0	0	0	0	0	0	3	2	25.5	0	No	No	No	No	No	No	No	No	No	No			No	No	No	0	0	0	0	0	G S >20py
52	M	56621	15.494	91	23.8296	241	391		0	0	0		0	0	0	3	4	0	1	No	Yes	No	No	No	No	Yes	No	No	No			No	No	No	0	0	1	0	1	A Never smoke
31	M	52614	6.84868	87	22.0408	152	235	0	1	0	0	0	0	0	0	1	0	0	0	Yes	No	No	No	No	No	No	No	No	No			No	No	No	0	0	0	0	0	A Never smoke
41	M	55247	33.0869	98	25.0438	97	400		1	0	0		0	0	0	1	1	0	0	No	No	No	No	No	No	No	No	No	No			No	No	No	0	0	0	0	0	A Never smoke
59	M	51140	5.69434	82	20.8159	187	273	0	1	1	0		0	0	0	3	20	5.25	0	Yes	No	No	No	No	No	No	No	No	No			No	No	No	0	0	0	0	0	B SS <10py
45	M	52297	18.1583	92	26.1286	192	374	1	0	0	1	0	0	1	0	3	6	22.5	0	No	No	No	No	No	No	No	No	No	No			No	No	No	0	0	0	0	0	G S >20py
47	M	52059	10.4144	80	21.1695	78	145	0	1	1	0	0	0	0	0	2	10	33	0	No	No	No	No	No	No	Yes	No	No	No			No	No	No	0	0	0	0	0	G S >20py
39	F	39777	8.60592	83	21.6441	112	228	0	0	0	0	0	0	0	0	2	2	25.25	0	Yes	Yes	No	No	No	No	Yes	Yes	No	No			No	No	No	0	0	1	0	1	G S >20py
53	M	50188	8.73983	89	24.3141	158	184	0	0	1	0	0	0	0	0	2	6	0	0	Yes	No	No	No	No	No	No	No	No	No			No	No	No	0	0	0	0	0	A Never smoke
49	M	52676	6.99497	76	19.6629	50	122	1	0	0	0		0	0	0	2	5	45	0	Yes	No	No	No	No	No	No	No	No	No			No	No	No	0	0	1	0	1	G S >20py
49	M	67492	8.26668	106	30.0827	232	404	0	0	1	1	0	1	1	0	3	5	78	0	Yes	No	No	No	No	No	No	No	No	No			No	No	No	0	0	0	1	1	G S >20py
40	M	55816	22.0886	96	26.1493	96	211	0	0	0	0	0	0	0	0	1	10	28	0	No	No	No	No	No	No	No	No	No	No			No	No	No	0	0	0	0	0	G S >20py
48	M	58236	23.5189	94	26.0933	96	326	0	1	0	0	0	0	1	0	1	2	6.4	0	No	No	No	No	No	No	No	No	No	No			No	No	No	0	0	0	0	0	B SS <10py
63	M	70987	26.1336	124	39.1831			0	0	1	1	0	0	1	0	1	13	0	1	Yes	No	No	No	No	No	No	No	No	No			No	No	No	0	0	1	0	1	A Never smoke
48	M	65132	10.6711	89	25.4498	141	367	0	1	0	1	0	0	1	0	2	2	0	0	No	No	No	No	No	No	No	No	No	No			No	No	No	0	0	0	0	0	A Never smoke
54	M	48004	10.6793	90	20.984	225	325	0	0	1	0	0	0	1	0	3	10	20.9	0	Yes	No	No	No	Yes	No	No	No	No	No			No	No	No	0	0	1	0	1	G S >20py
38	M	54842	30.9479	92	27.7796	105	366	0	0	0	0		0	0	0	1	1	0.5	0	No	No	No	No	No	No	No	No	No	No			No	No	No	0	0	0	0	0	E S <10py
43	F	49887	20.2793	99	26.1106	113	464	0	0	0	0		0	0	0	1	1	27	0	No	No	No	No	No	No	No	No	No	No			No	No	No	0	0	0	0	0	G S >20py
57	F	44559	27.1414	104	31.9155	200	602	0	1	0	0		0	0	0	2	1	0	0	Yes	No	No	No	No	No	No	No	No	No			No	No	No	0	0	0	0	0	A Never smoke
38	F	39246	23.3479	72	20.371	46	183	0	1	0	0	0	0	0	0	1	0	0	0	Yes	No	No	No	No	No	No	No	No	No			No	No	No	0	0	0	0	0	A Never smoke
60	M	51379	7.19497	88	24.4204	112	285	0	1	1	0	0	0	0	0	2	8	6.15	0	No	No	No	No	No	No	No	No	No	No			No	No	No	0	0	0	0	0	E S <10py
29	M	56468	36.2854			68	379			0	0	1	0	0	0	1		0	0	Yes	No	No	No	No	No	No	No	No	No			No	No	No	0	0	0	0	0	A Never smoke
51	M	47610	6.01132	72	18.0985	94	130	0	0	0	0	0	0	1	1	3	20	0	0	No	No	No	No	No	No	No	No	No	No			No	No	No	0	0	0	1	1	A Never smoke
50	M	54397	4.80216	78	23.9293	94	146	0	1	0	0		0	0	1	2	20	17.5	0	Yes	No	No	No	No	No	No	No	No	No			No	No	No	0	0	0	0	0	F S 11-20py
49	M	68150	8.20319	99	26.0612	241	407	0	1	1	0	0	0	1	0	2	10	10.2	0	No	Yes	No	No	No	No	No	No	Yes	No	3	6	No	No	No	0	0	0	0	0	F S 11-20py
52	M			79	20.2511	84	88	0	0	1	0		0	0	0	1	24	22.5	0	Yes	No	No	No	No	No	No	Yes	No	No			No	No	No	0	0	1	0	1	G S >20py
45	F	42285	15.5361	80.5	19.654	101	235	0	1	0	0		0	0	0	2	0	16.75	0	Yes	No	No	No	No	No	No	No	No	No			No	No	No	0	0	1	0	1	C SS 11-20py
43	M	52199	22.2885	84	26.0062	123	291	0	1	0	0	0	0	0	0	2	12	17.25	0	Yes	No	No	No	No	No	No	No	No	No			No	No	No	0	0	1	0	1	F S 11-20py
48	M					106	215			0	0	1	1	1	0			23.25	0	Yes	No	No	No	No	No	No	No	No	No			No	No	No	0	0	1	1	1	G S >20py
50	M	40982	12.8139	77	18.3175	95	160	0	1	1	0		0	0	0	3	8	26.5	0	Yes	No	No	No	No	No	No	No	No	No			No	No	No	0	0	1	0	1	G S >20py
46	F	42319	13.7241	80	21.9532	103	224	0	0	0	0	0	0	0	0	2	0	14	0	No	No	No	No	No	No	No	No	No	No			No	No	No	0	0	0	0	0	F S 11-20py
55	M	60470	8.21845	86	23.6203	133	243		1	0	0	0	0	1	0	1	10	0	0	No	Yes	No	No	No	No	No	No	No	No			No	No	No	0	0	0	0	0	A Never smoke
47	M			96.5	28.6598	268	397	0	0	0	0	0	0	1	0	1	7	0	0	No	No	No	No	No	No	No	No	Yes	No	1	6	No	No	No	0	0	0	0	0	A Never smoke
40	M	45454	29.3036	85	23.3067	134	315	1	0	1	1	0	0	1	0		7	12	0	Yes	No	No	No	No	No	No	No	No	No			No	No	No	0	0	0	0	0	C SS 11-20py
46	M	64851	11.595	96	25.6505	149	367	1	0	1	1	0	0	0	0	3	2	26.25	0	Yes	No	No	No	No	No	No	No	No	No			No	No	No	0	0	0	0	0	D SS >20py
46	M	64070	12.0749	95	29.1033	208	407	0	1	1	0		0	0	0	2	5	0	0	No	No	No	No	No	No	No	No	No	No			No	No	No	0	0	0	0	0	A Never smoke
49	M	63793	4.82292	79	23.4333	73	106	0	1	1	0	0	0	0	0	3	5	20	0	Yes	Yes	No	No	No	No	No	No	No	No			No	No	No	0	0	1	0	1	C SS 11-20py
48	M	45389	11.1175	77	18.4965	24	31	1	0	0	0	0	0	0	0	2	5	7	0	Yes	No	No	No	No	No	No	No	No	No			No	No	No	0	0	1	0	1	E S <10py
48	F	42323	15.1208	84	20.4491	115	270	1	0	0	0		0	0	0	1	1	30	0	Yes	Yes	No	No	No	No	No	Yes	Yes	No	4	5	No	No	No	0	0	1	0	1	G S >20py
48	M	55883	4.12328	84	23.7387	221	262	0	0	0	0		0	0	0	3	11	8.5	0	Yes	No	No	No	No	No	No	No	No	No			No	No	No	0	0	1	0	1	B SS <10py
48	M	56540	7.96436	88	22.7265	140	241	0	1	0	1		1	1	1	3	3	31	0	Yes	No	No	No	No	No	No	Yes	No	No			No	No	No	0	0	1	1	1	D SS >20py
36	F	39446	42.7311	95	26.4264	120	497	0	0	0	0	0	0	0	0	1	0	6	0	Yes	No	No	No	No	No	No	No	No	No			No	No	No	0	0	0	0	0	B SS <10py
68	M	47013	6.29937	81	19.487	125	145	0	0	1	0	0	0	1	0	3	21	48	0	Yes	Yes	No	No	No	No	Yes	Yes	Yes	No	1	7	No	No	No	0	0	1	0	1	G S >20py
42	M	45881	22.8192	77	22.1875	60	144	1	1	0	0	0	0	1	0	2	15	9.1	0	Yes	No	No	No	No	No	No	No	No	No			No	No	No	0	0	1	0	1	E S <10py
41	M	63842	6.82787	81	24.3822	74	133	0	1	1	0		0	0	0	1	1	0	0	Yes	No	No	No	No	No	No	No	No	No			No	No	No	0	0	0	0	0	A Never smoke
45	F	38570	15.6739	82	17.9389	88	274	1	1	0	0		0	0	0	3	1	0	0	Yes	No	No	No	No	No	No	No	No	No			No	No	No	0	0	1	0	1	A Never smoke
68	M	58124	15.4647	98	26.6881	109	176	0	0	1	0		0	0	0	3	24	2	0	No	Yes	No	No	No	No	No	No	No	No			No	No	No	0	0	0	0	0	E S <10py
41	M	53963	11.4673	88	24.3882	207	322	0	1	1	0	0	0	0	0	2	1	9	0	No	No	No	No	No	No	No	No	No	No			No	No	No	0	0	0	0	0	E S <10py
46	M	51789	9.45125	87	22.6436			0	0	0	0	0	0	0	0	3	3	0	0	No	No	No	No	No	No	No	No	No	No			No	No	No	0	0	0	0	0	A Never smoke
45	M	50678	22.136	88	25.5565	119	306		0	0	0		0	0	0	1	1	0	0	No	No	No	No	No	No	Yes	No	No	No			No	No	No	0	0	0	0	0	A Never smoke
45	F	39995	10.2989	78	20.0986	72	234	0	0	0	1	0	0	0	0	1	0	0.6	1	No	No	No	No	No	No	No	No	Yes	No	1	6	No	No	No	0	0	0	0	0	B SS <10py
44	F	39922	18.0398	73	20.9625	71	206	1	0	0	0	0	0	0	0	2	1	14.25	0	No	No	No	No	No	No	No	No	No	No			No	No	No	0	0	0	0	0	F S 11-20py
45	M	55842	4.53157	80	20.2817	114	126	0	1	0	0		0	0	0	3	15	19	0	Yes	Yes	No	No	No	No	No	Yes	No	No			No	No	No	0	0	1	0	1	F S 11-20py
50	M							0		0	0	1	0	0	1	1		39	0	Yes	No	No	No	No	No	No	No	No	No			No	No	No	0	0	1	1	1	D SS >20py
52	M	41451	17.5663	81	18.6851	149	270	0	0	0	0		0	0	0	2	9	29.25	1	Yes	Yes	No	No	Yes	No	No	Yes	Yes	No	1	6	No	No	No	0	0	1	0	1	G S >20py
34	M			80	20.7612	89	187		0	0	0		0	0	0	1	0	8.5	0	No	No	No	No	No	No	No	No	No	No			No	No	No	0	0	0	0	0	E S <10py
71	M	55195	11.9172	95	26.4973	152	363	0	1	1	1	0	0	1	0	1	0	0	0	Yes	Yes	No	Yes	No	No	Yes	No	No	Yes			No	No	No	0	0	1	0	1	A Never smoke
51	F	32105	14.566	69	16.6016	36	76		0	1	0	0	0	0	0	3	15	37	0	No	Yes	No	No	Yes	No	No	No	No	Yes			No	No	No	1	0	1	0	1	G S >20py
47	M	50195	6.44422	79	20.3522	91	143	1	0	1	1	0	0	0	1	2	4	17.5	0	Yes	No	No	No	No	No	Yes	No	No	No			No	No	No	0	0	1	1	1	C SS 11-20py
49	F	47076	18.978	81	22.1424	123	389	0	1	0	0	0	0	0	0	1	0	2	0	No	No	No	No	No	No	No	No	No	No			No	No	No	0	0	0	0	0	E S <10py
51	M	47394	12.2218	80	21.5139	81	159		0	0	0	0	0	0	0	3	3	8	0	Yes	No	No	No	No	No	No	No	No	No			No	No	No	0	0	1	0	1	E S <10py
43	M	57638	8.86792	87	25.8226	83	139	0	1	0	0		0	0	0	2	13	9.6	0	No	No	No	No	No	No	No	No	No	No			No	No	No	0	0	0	0	0	E S <10py
48	F	37335	9.63764	78	15.8984	68	144	1	1	0	0	0	0	1	0	3	2	31.9	0	Yes	No	No	No	Yes	No	No	No	No	No			No	No	No	0	0	1	0	1	G S >20py
46	F	37493	12.2408	81	21.7973	99	245	1	1	0	1		0	0	0	2	0	7.5	0	No	No	No	No	No	No	No	No	No	No			No	No	No	0	0	0	0	0	B SS <10py
55	M	43761	14.5756	88	21.8775	305	380	0	1	1	0		0	1	0	2	7	0.6	1	Yes	No	No	No	No	No	No	No	Yes	No	1	5	No	No	No	0	0	1	0	1	B SS <10py
46	M	52289	8.57406	83	24.7641	119	194	0	0	0	0	0	0	0	0	1	3	17.25	0	No	No	No	No	No	No	No	No	No	No			No	No	No	0	0	0	0	0	C SS 11-20py
50	M	55669	9.11574	94	24.8003	187	309	0	1	0	0	0	0	1	1	1	19	48.85	0	Yes	No	No	No	No	No	No	No	No	No			No	No	No	0	0	1	0	1	G S >20py
48	M	51200	15.1945	87	21.7143	166	257	0	1	0	0		0	0	0	2	8	35	0	Yes	Yes	No	No	No	No	No	No	No	No			No	No	No	0	0	1	0	1	G S >20py
47	F	37522	19.6655	68	19.6752	49	212	0	0	0	0		0	0	0	3	0	9	0	Yes	No	No	No	No	No	No	No	No	No			No	No	No	0	0	0	0	0	B SS <10py
58	M	47935	9.85414	75	18.318	65	122	0	0	1	0	0	1	1	0	3	23	15.05	0	Yes	No	No	No	No	No	No	No	No	No			No	No	No	0	0	1	1	1	F S 11-20py
50	M	54901	4.61345	83.5	23.988	76	167	0	0	1	0		0	0	0	2	4	10	0	No	No	No	No	No	No	No	No	No	No			No	No	No	0	0	0	0	0	B SS <10py
50	M	48091	18.4432	78	21.1446	126	223	0	1	0	0		0	0	0	1	2	1.5	0	No	No	No	No	No	No	No	No	No	No			No	No	No	0	0	0	0	0	B SS <10py
53	F	36234	21.3567	80	19.5293	79	198	1	1	0	0	0	0	0	0	3	3	41	0	Yes	No	No	No	No	No	No	No	No	No			No	No	No	0	0	1	0	1	G S >20py
52	F	39641	11.0493	72	21.6983	84	154	1	0	0	1	0	0	0	0	2	6	8	0	Yes	Yes	No	No	Yes	No	No	Yes	No	No			No	No	No	0	0	1	0	1	E S <10py
64	M	57100	12.6564	91	24.452	155	259	0	0	1	0		0	1	1	1	13	21.5	0	Yes	No	No	No	No	No	No	No	No	No			No	No	No	0	0	1	1	1	G S >20py
46	F	35567	36.7006	83	23.7907	110	337	0	1	1	0		0	1	0	2	2	33	0	Yes	No	No	No	No	No	No	No	No	No			No	No	No	0	0	1	0	1	G S >20py
40	M	50420	27.0932	83	23.4779	100	262	0	0	0	0		0	0	0	2	10	19	0	Yes	No	No	No	Yes	No	No	Yes	No	Yes			No	No	No	1	0	1	0	1	F S 11-20py
45	F	33538	36.3654	77	20.6905	104	320	1	0	1	0	0	0	1	0	3	4	14	0	Yes	Yes	No	No	Yes	No	Yes	Yes	Yes	No	1	5	No	No	No	0	0	1	0	1	F S 11-20py
47	M	55891	17.3266	93	24.2493	241	396	1	0	1	0		0	1	0	3	21	22.75	0	No	No	No	No	No	No	No	No	No	No			No	No	No	0	0	0	0	0	G S >20py
68	M	38572	4.89784	70	17.5149	80	94	0	0	0	0	0	1	1	0	1	9	0	0	Yes	No	No	No	No	No	No	No	No	No			No	No	No	0	0	0	1	1	A Never smoke
54	F	35215	38.7961	74	20.8853	57	255	0	1	0	0	0	0	0	0	1	1	23.75	0	Yes	No	No	No	No	No	No	No	No	No			No	No	No	0	0	1	0	1	G S >20py
46	F	37385	26.3581	78	20.1858	91	329	0	0	0	0	0	0	0	0	3	0	6.9	0	No	No	No	Yes	Yes	No	No	No	No	No			No	No	Yes	0	1	1	0	1	B SS <10py
53	M	54748	6.86084	79	24.6438	101	177		1	0	0	0	0	0	0	1	5	0	0	No	No	No	No	No	No	No	No	No	No			No	No	No	0	0	0	0	0	A Never smoke
41	M	47455	5.85594	76	19.1124	46	72	0	0	0	0	0	0	0	0	2	3	17.55	0	Yes	No	No	No	No	No	No	No	No	No			No	No	No	0	0	0	0	0	F S 11-20py
49	F	38095	26.0484	85	21.7687	78	288		1	0	0	0	0	0	0	3	1	44.55	0	Yes	No	No	No	Yes	No	No	Yes	Yes	No	1	5	No	No	No	0	0	1	0	1	G S >20py
43	M	65089	13.1608	87	27.2107	185	307	0	1	0	0	0	0	0	0	2	5	0	0	No	No	No	No	No	No	No	No	No	No			No	No	No	0	0	0	0	0	A Never smoke
50	M	57220	5.9763	82	20.8629	160	218	0	1	1	0		0	0	0	3	7	10.2	0	Yes	No	No	No	No	No	No	No	No	No			No	No	No	0	0	0	0	0	F S 11-20py
45	M	54259	25.3328	92	23.7958	124	307	0	1	0	0		0	0	0	1	8	33	0	Yes	Yes	No	No	No	No	No	Yes	No	No			No	No	No	0	0	1	0	1	G S >20py
52	F	46055	15.35	96	22.3094	176	423	0	1	1	0		0	1	0	3	1	13	0	Yes	No	No	No	No	No	No	No	No	No			No	No	No	0	0	1	0	1	C SS 11-20py
54	M	68174	18.8608	104	30.0408	99	320	0	0	0	1	0	1	1	0	3	12	40	1	Yes	No	No	No	No	No	No	No	Yes	No	4	11	Yes	No	No	0	0	1	1	1	G S >20py
39	F	36351	15.4774	82	21.7718	54	325	0	0	0	0	0	0	0	0	3	0	0	0	Yes		No	No	No	No	No	No	No	No			No	No	No	0	0	1	0	1	A Never smoke
56	M	59268	6.51614	85	20.9273	207	271	0	0	0	0	0	0	0	0	1	18	43	0	Yes	No	No	No	No	No	No	No	No	No			No	No	No	0	0	1	0	1	G S >20py
46	M	59470	6.94054	90	23.517	187	275	1	0	0	0	0	0	1	0	3		57.25	0	Yes	No	No	No	Yes	No	No	No	No	No			No	No	No	0	0	1	0	1	G S >20py
40	F	39269	13.0453	80	20.4812	58	227	1	1	0	0		0	0	0	2	0	7.2	0	No	No	No	No	No	No	No	No	No	No			No	No	No	0	0	0	0	0	E S <10py
45	F	40996	10.4867	77	18.51	72	141	0	1	0	0		0	0	0	3	0	14	0	Yes	No	No	No	No	No	No	No	Yes	No	1	5	No	No	No	0	0	1	0	1	F S 11-20py
50	F	46092	17.2608	92	25.7812	112	409		0	1	1	0	0	0	0	1	1	0	0	No	No	No	No	No	No	No	No	No	No			No	No	No	0	0	0	0	0	A Never smoke
50	M	54729	12.7664	93	25.5351	109	298	0	1	1	1	0	1	1	0	3	5	39	0	No	No	No	No	No	No	No	No	No	No			No	No	No	0	0	0	1	1	D SS >20py
64	M	58634	5.14274	91	22.3941	60	206	0	0	0	0		0	1	0	3	14	22.5	0	Yes	Yes	No	No	No	No	Yes	No	No	No			No	No	No	0	0	1	0	1	G S >20py
49	F	45182	17.8692	88	23.7954	133	331	0	0	1	0	0	0	0	0	1	6	0	0	No	Yes	No	No	No	No	No	Yes	No	No			No	No	No	0	0	0	0	0	A Never smoke
46	M	53345	10.9933	89	24.529	54	223	1	1	0	1	0	0	0	0	3	1	0	0	Yes	No	No	No	No	No	No	No	No	No			No	No	No	0	0	0	0	0	A Never smoke
51	M	56278	3.93816	77	22.4784	180	219	0	1	1	0		0	0	0	1	7	26	0	Yes	No	No	No	No	No	No	No	Yes	No	1	5	No	No	No	0	0	0	0	0	D SS >20py
74	M	64569	11.3088	98	29.2388	244	421	0	0	1	1	0	0	0	0	1	0	0	0	Yes	Yes	No	No	No	No	No	No	No	No			No	No	No	0	0	1	0	1	A Never smoke
50	M	65972	6.96382	84	22.8869	93	152	0	1	0	0		0	1	0	3	15	27	0	Yes	No	No	No	No	No	No	No	No	No			No	No	No	0	0	1	0	1	G S >20py
48	M	61066	8.35111	90	25.9281	105	274	0	0	0	0		1	1	1	3	12	34	0	Yes	No	No	No	No	No	No	No	No	No			No	No	No	0	0	1	1	1	G S >20py
62	M	55034	26.2013			169	409	0		1	0	1	0	1	0	1	12	23.25	0	No	No	No	No	No	No	Yes	No	No	No			No	No	No	0	0	0	0	0	D SS >20py
42	M	61268	7.78454	85	24.6126	125	263	0	1	0	0		0	0	0	2	1	0	1	No	No	No	No	No	No	No	No	Yes	No	1	8	No	No	No	0	0	0	0	0	A Never smoke
46	M	55852	8.1437	82.5	21.0925	138	229	0	1	0	0		0	0	0	2	4	0	0	No	No	No	No	No	No	No	No	No	No			No	No	No	0	0	0	0	0	A Never smoke
42	M	62391	22.8192			55	302	0		0	0	1	0	0	0	1		25	0	Yes	No	No	Yes	Yes	No	No	No	No	Yes			No	No	Yes	0	0	1	0	1	G S >20py
46	F	40210	21.4106	82	24.1389	32	108		1	0	0	0	0	0	0		7	0	0	Yes	No	No	No	No	No	No	No	No	No			No	No	No	0	0	1	0	1	A Never smoke
45	M	65580	7.78065	94	26.1286	135	358	0	0	0	0	0	0	0	0	2	5	0	0	Yes	No	No	No	No	No	No	No	No	No			No	No	No	0	0	0	0	0	A Never smoke
50	M	50248	8.91217	89	20.3573	104	245	0	0	1	0		0	0	0	3	16	22	0	Yes	Yes	No	No	No	No	No	No	No	No			No	No	No	0	0	1	0	1	G S >20py
48	M	56713	5.64377	85	23.9696	168	261	0	1	1	0		0	0	0	2	8	5.1	0	Yes	No	No	No	No	No	Yes	Yes	No	No			No	No	No	0	0	0	0	0	B SS <10py
49	M	52174	4.54287	78	22.2476	73	114	1	0	1	0	0	1	1	0	3	7	34.7	0	Yes	No	No	No	No	No	No	No	No	No			No	No	No	0	0	1	1	1	G S >20py
51	M	48846	6.36645	91	24.396	212	338	0	1	1	0		0	1	1	2	14	11.4	0	Yes	Yes	No	No	No	No	No	Yes	No	No			No	No	No	0	0	1	1	1	F S 11-20py
40	M	67558	7.66688	86	23.2005	110	242	0	1	0	0		0	0	0	2	3	7	0	Yes	No	No	No	No	No	No	No	No	No			No	No	No	0	0	0	0	0	B SS <10py
